# Supplementary material for: 2,4-Dichloro­benzyl 2-meth­oxy­benzoate
Source: Acta Crystallogr Sect E Struct Rep Online. 2013 Mar 9;69(Pt 4):o509. doi: 10.1107/S1600536813006156 (PMC3629538; doi:10.1107/S1600536813006156)
Supplement: Supplementary file 1 [file e-69-0o509-sup1.cif]

##############################################################################
#                                                                            #
# This CIF contains the data in a paper accepted for publication in          #
# Acta Crystallographica Section E. It conforms to the requirements of       #
# Notes for Authors for Acta Crystallographica Section E, and has been       #
# peer reviewed under the auspices of the IUCr Commission on Journals.       #
#                                                                            #
# Full details of the Crystallographic Information File format               #
# are given in the paper "The Crystallographic Information File (CIF):       #
# a New Standard Archive File for Crystallography" by S. R. Hall, F. H.      #
# Allen and I. D. Brown [Acta Cryst. (1991), A47, 655-685].                  #
#                                                                            #
# The current version of the core CIF dictionary is obtainable from          #
# ftp://ftp.iucr.org/pub/cif_core.dic.                                       #
#                                                                            #
# Software is freely available for graphical display of the structure(s)     #
# in this CIF. For information consult the CIF software page                 #
# http://www.iucr.org/resources/cif/software.                                #
#                                                                            #
# This file may be used for bona fide research purposes within the           #
# scientific community so long as proper attribution is given to the journal # 
# article from which it was obtained.                                        #
#                                                                            #
##############################################################################
data_I
_audit_creation_method     SHELXL-97
_chemical_name_systematic
;
2,4-Dichlorobenzyl 2-methoxybenzoate
;
_chemical_name_common
;
;
_chemical_formula_moiety     'C15 H12 Cl2 O3'
_chemical_formula_sum     'C15 H12 Cl2 O3'
_chemical_formula_iupac     'C15 H12 Cl2 O3'
_chemical_formula_weight     311.15
_chemical_melting_point_gt     376
_chemical_melting_point_lt     374
_symmetry_cell_setting     monoclinic
_symmetry_space_group_name_H-M     'P 21/c'
_symmetry_space_group_name_Hall     '-P 2ybc'
loop_
    _symmetry_equiv_pos_as_xyz
    'x, y, z'
    '-x, y+1/2, -z+1/2'
    '-x, -y, -z'
    'x, -y-1/2, z-1/2'
_cell_length_a     12.1816(5)
_cell_length_b     15.2481(6)
_cell_length_c     7.4207(4)
_cell_angle_alpha     90.00
_cell_angle_beta     99.299(2)
_cell_angle_gamma     90.00
_cell_volume     1360.25(11)
_cell_formula_units_Z     4
_cell_measurement_reflns_used     6565
_cell_measurement_theta_min     2.67
_cell_measurement_theta_max     28.30
_cell_measurement_temperature     200(2)
_exptl_crystal_description     'block'
_exptl_crystal_colour     'colourless'
_exptl_crystal_size_max     0.384
_exptl_crystal_size_mid     0.372
_exptl_crystal_size_min     0.146
_exptl_crystal_density_diffrn     1.519
_exptl_crystal_density_meas     ?
_exptl_crystal_density_method     'not measured'
_exptl_crystal_F_000     640
_exptl_absorpt_coefficient_mu     0.480
_exptl_absorpt_correction_type     multi-scan
_exptl_absorpt_process_details
;
(SADABS; Bruker, 2008)
;
_exptl_absorpt_correction_T_min     0.8467
_exptl_absorpt_correction_T_max     0.9824
_exptl_special_details     ?
_diffrn_ambient_temperature     200(2)
_diffrn_radiation_type     MoK\a
_diffrn_radiation_wavelength     0.71073
_diffrn_radiation_source     'fine-focus sealed tube'
_diffrn_radiation_monochromator     graphite
_diffrn_measurement_device_type     'Bruker APEXII CCD'
_diffrn_measurement_device     ?
_diffrn_measurement_method     '\f and \w scans'
_diffrn_reflns_number     12933
_diffrn_reflns_av_R_equivalents     0.0146
_diffrn_reflns_av_sigmaI/netI     0.0148
_diffrn_reflns_theta_min     2.16
_diffrn_reflns_theta_max     28.36
_diffrn_reflns_theta_full     28.36
_diffrn_measured_fraction_theta_max     0.994
_diffrn_measured_fraction_theta_full     0.994
_diffrn_reflns_limit_h_min     -16
_diffrn_reflns_limit_h_max     16
_diffrn_reflns_limit_k_min     -20
_diffrn_reflns_limit_k_max     20
_diffrn_reflns_limit_l_min     -9
_diffrn_reflns_limit_l_max     9
_refine_special_details
;
;
_reflns_number_total     3379
_reflns_number_gt     2868
_reflns_threshold_expression     I>2sigma(I)
_refine_ls_structure_factor_coef     Fsqd
_refine_ls_matrix_type     full
_refine_ls_R_factor_all     0.0362
_refine_ls_R_factor_gt     0.0286
_refine_ls_wR_factor_gt     0.0749
_refine_ls_wR_factor_ref     0.0799
_refine_ls_goodness_of_fit_ref     1.032
_refine_ls_restrained_S_all     1.032
_refine_ls_number_reflns     3379
_refine_ls_number_parameters     182
_refine_ls_number_restraints     0
_refine_ls_hydrogen_treatment     constr
_refine_ls_weighting_scheme     calc
_refine_ls_weighting_details
         'calc w=1/[\s^2^(Fo^2^)+(0.0407P)^2^+0.3593P] where P=(Fo^2^+2Fc^2^)/3'
_atom_sites_solution_hydrogens     geom
_atom_sites_solution_primary     direct
_atom_sites_solution_secondary     difmap
_refine_ls_shift/su_max     0.001
_refine_ls_shift/su_mean     0.000
_refine_diff_density_max     0.264
_refine_diff_density_min     -0.225
_refine_ls_extinction_method     none
_refine_ls_extinction_coef     ?
_refine_ls_abs_structure_Flack     ?
loop_
    _atom_type_symbol
    _atom_type_description
    _atom_type_scat_dispersion_real
    _atom_type_scat_dispersion_imag
    _atom_type_scat_source
    'C' 'C' 0.0033 0.0016
                         'International Tables Vol C Tables 4.2.6.8 and 6.1.1.4'
    'H' 'H' 0.0000 0.0000
                         'International Tables Vol C Tables 4.2.6.8 and 6.1.1.4'
    'Cl' 'Cl' 0.1484 0.1585
                         'International Tables Vol C Tables 4.2.6.8 and 6.1.1.4'
    'O' 'O' 0.0106 0.0060
                         'International Tables Vol C Tables 4.2.6.8 and 6.1.1.4'
_computing_data_collection     'APEX2 (Bruker, 2010)'
_computing_cell_refinement     'SAINT (Bruker, 2010)'
_computing_data_reduction     'SAINT (Bruker, 2010)'
_computing_structure_solution     'SHELXS97 (Sheldrick, 2008)'
_computing_structure_refinement     'SHELXL97 (Sheldrick, 2008)'
_computing_molecular_graphics
;
ORTEP-3 for Windows (Farrugia, 2012) and
<i>Mercury</i> (Macrae <i>et al.</i>, 2008)
;
_computing_publication_material
                            'SHELXL97 (Sheldrick, 2008) and PLATON (Spek, 2009)'
loop_
    _atom_site_type_symbol
    _atom_site_label
    _atom_site_fract_x
    _atom_site_fract_y
    _atom_site_fract_z
    _atom_site_U_iso_or_equiv
    _atom_site_adp_type
    _atom_site_calc_flag
    _atom_site_refinement_flags
    _atom_site_occupancy
    _atom_site_symmetry_multiplicity
    _atom_site_disorder_assembly
    _atom_site_disorder_group
    Cl Cl1 0.83729(2) 0.13621(2) 0.22173(5) 0.03453(10) Uani d . 1 1 . .
    Cl Cl2 0.93726(3) 0.47791(2) 0.20393(6) 0.05086(12) Uani d . 1 1 . .
    O O1 0.50796(7) 0.23368(5) 0.32072(13) 0.0302(2) Uani d . 1 1 . .
    O O2 0.42680(8) 0.10301(6) 0.32410(15) 0.0417(2) Uani d . 1 1 . .
    O O3 0.39479(7) 0.37220(5) 0.34997(14) 0.0354(2) Uani d . 1 1 . .
    C C1 0.60253(9) 0.19251(7) 0.26253(17) 0.0260(2) Uani d . 1 1 . .
    H H1A 0.5802 0.1629 0.1435 0.031 Uiso calc R 1 1 . .
    H H1B 0.6354 0.1483 0.3532 0.031 Uiso calc R 1 1 . .
    C C2 0.42351(9) 0.18141(7) 0.34359(16) 0.0250(2) Uani d . 1 1 . .
    C C3 0.37406(13) 0.46402(9) 0.3289(2) 0.0465(4) Uani d . 1 1 . .
    H H3A 0.4363 0.4920 0.2823 0.070 Uiso calc R 1 1 . .
    H H3B 0.3664 0.4896 0.4473 0.070 Uiso calc R 1 1 . .
    H H3C 0.3053 0.4735 0.2425 0.070 Uiso calc R 1 1 . .
    C C11 0.68490(9) 0.26426(7) 0.24577(15) 0.0234(2) Uani d . 1 1 . .
    C C12 0.79427(9) 0.24488(7) 0.22730(16) 0.0244(2) Uani d . 1 1 . .
    C C13 0.87222(10) 0.30935(8) 0.21331(17) 0.0291(3) Uani d . 1 1 . .
    H H13 0.9464 0.2945 0.2012 0.035 Uiso calc R 1 1 . .
    C C14 0.83948(10) 0.39622(8) 0.21735(17) 0.0303(3) Uani d . 1 1 . .
    C C15 0.73151(10) 0.41879(8) 0.23178(18) 0.0306(3) Uani d . 1 1 . .
    H H15 0.7097 0.4786 0.2319 0.037 Uiso calc R 1 1 . .
    C C16 0.65539(10) 0.35254(8) 0.24611(17) 0.0274(2) Uani d . 1 1 . .
    H H16 0.5810 0.3678 0.2564 0.033 Uiso calc R 1 1 . .
    C C21 0.32638(9) 0.22915(7) 0.39497(16) 0.0249(2) Uani d . 1 1 . .
    C C22 0.31284(9) 0.32091(8) 0.39762(16) 0.0268(2) Uani d . 1 1 . .
    C C23 0.21596(10) 0.35594(9) 0.44706(18) 0.0327(3) Uani d . 1 1 . .
    H H23 0.2066 0.4177 0.4505 0.039 Uiso calc R 1 1 . .
    C C24 0.13359(10) 0.30135(10) 0.49094(18) 0.0355(3) Uani d . 1 1 . .
    H H24 0.0686 0.3260 0.5261 0.043 Uiso calc R 1 1 . .
    C C25 0.14469(10) 0.21127(10) 0.48428(18) 0.0351(3) Uani d . 1 1 . .
    H H25 0.0870 0.1740 0.5113 0.042 Uiso calc R 1 1 . .
    C C26 0.24091(10) 0.17634(8) 0.43777(17) 0.0296(3) Uani d . 1 1 . .
    H H26 0.2491 0.1144 0.4349 0.036 Uiso calc R 1 1 . .
loop_
    _atom_site_aniso_label
    _atom_site_aniso_U_11
    _atom_site_aniso_U_22
    _atom_site_aniso_U_33
    _atom_site_aniso_U_12
    _atom_site_aniso_U_13
    _atom_site_aniso_U_23
    Cl1 0.02915(16) 0.02768(16) 0.0483(2) 0.00585(11) 0.01086(13) -0.00228(12)
    Cl2 0.03554(19) 0.03606(19) 0.0846(3) -0.00991(14) 0.02065(18) 0.00427(17)
    O1 0.0219(4) 0.0242(4) 0.0472(5) -0.0005(3) 0.0138(4) -0.0033(3)
    O2 0.0334(5) 0.0234(4) 0.0723(7) -0.0010(4) 0.0204(5) -0.0008(4)
    O3 0.0301(4) 0.0218(4) 0.0571(6) 0.0015(3) 0.0155(4) 0.0014(4)
    C1 0.0220(5) 0.0230(5) 0.0345(6) 0.0021(4) 0.0090(4) -0.0009(5)
    C2 0.0220(5) 0.0251(5) 0.0280(6) -0.0011(4) 0.0040(4) 0.0020(4)
    C3 0.0460(8) 0.0234(6) 0.0740(11) 0.0030(6) 0.0218(8) 0.0014(6)
    C11 0.0219(5) 0.0261(5) 0.0227(5) 0.0005(4) 0.0048(4) 0.0003(4)
    C12 0.0244(5) 0.0259(5) 0.0235(5) 0.0033(4) 0.0052(4) -0.0005(4)
    C13 0.0218(5) 0.0350(6) 0.0318(6) 0.0008(5) 0.0086(4) 0.0001(5)
    C14 0.0282(6) 0.0295(6) 0.0347(6) -0.0058(5) 0.0092(5) 0.0012(5)
    C15 0.0311(6) 0.0252(6) 0.0372(7) 0.0006(5) 0.0102(5) 0.0013(5)
    C16 0.0231(5) 0.0276(6) 0.0329(6) 0.0023(4) 0.0085(5) 0.0009(5)
    C21 0.0220(5) 0.0277(6) 0.0250(6) 0.0003(4) 0.0036(4) -0.0007(4)
    C22 0.0224(5) 0.0291(6) 0.0290(6) 0.0003(4) 0.0044(4) -0.0006(5)
    C23 0.0274(6) 0.0362(7) 0.0346(7) 0.0064(5) 0.0053(5) -0.0045(5)
    C24 0.0238(6) 0.0517(8) 0.0318(6) 0.0049(5) 0.0068(5) -0.0059(6)
    C25 0.0245(6) 0.0493(8) 0.0328(7) -0.0062(5) 0.0089(5) -0.0022(6)
    C26 0.0271(6) 0.0330(6) 0.0293(6) -0.0041(5) 0.0063(5) -0.0003(5)
_geom_special_details
;
;
loop_
    _geom_bond_atom_site_label_1
    _geom_bond_atom_site_label_2
    _geom_bond_site_symmetry_2
    _geom_bond_distance
    _geom_bond_publ_flag
    Cl1 C12 . 1.7403(12) ?
    Cl2 C14 . 1.7374(12) ?
    O1 C2 . 1.3337(13) ?
    O1 C1 . 1.4383(13) ?
    O2 C2 . 1.2057(15) ?
    O3 C22 . 1.3592(14) ?
    O3 C3 . 1.4267(15) ?
    C1 C11 . 1.5033(15) ?
    C1 H1A . 0.9900 ?
    C1 H1B . 0.9900 ?
    C2 C21 . 1.4902(16) ?
    C3 H3A . 0.9800 ?
    C3 H3B . 0.9800 ?
    C3 H3C . 0.9800 ?
    C11 C12 . 1.3929(16) ?
    C11 C16 . 1.3933(16) ?
    C12 C13 . 1.3823(17) ?
    C13 C14 . 1.3849(17) ?
    C13 H13 . 0.9500 ?
    C14 C15 . 1.3804(17) ?
    C15 C16 . 1.3869(17) ?
    C15 H15 . 0.9500 ?
    C16 H16 . 0.9500 ?
    C21 C26 . 1.3929(16) ?
    C21 C22 . 1.4093(16) ?
    C22 C23 . 1.3973(16) ?
    C23 C24 . 1.3826(19) ?
    C23 H23 . 0.9500 ?
    C24 C25 . 1.382(2) ?
    C24 H24 . 0.9500 ?
    C25 C26 . 1.3811(17) ?
    C25 H25 . 0.9500 ?
    C26 H26 . 0.9500 ?
loop_
    _geom_angle_atom_site_label_1
    _geom_angle_atom_site_label_2
    _geom_angle_atom_site_label_3
    _geom_angle_site_symmetry_1
    _geom_angle_site_symmetry_3
    _geom_angle
    _geom_angle_publ_flag
    C2 O1 C1 . . 116.68(9) ?
    C22 O3 C3 . . 117.96(10) ?
    O1 C1 C11 . . 106.55(9) ?
    O1 C1 H1A . . 110.4 ?
    C11 C1 H1A . . 110.4 ?
    O1 C1 H1B . . 110.4 ?
    C11 C1 H1B . . 110.4 ?
    H1A C1 H1B . . 108.6 ?
    O2 C2 O1 . . 122.41(11) ?
    O2 C2 C21 . . 123.93(11) ?
    O1 C2 C21 . . 113.66(10) ?
    O3 C3 H3A . . 109.5 ?
    O3 C3 H3B . . 109.5 ?
    H3A C3 H3B . . 109.5 ?
    O3 C3 H3C . . 109.5 ?
    H3A C3 H3C . . 109.5 ?
    H3B C3 H3C . . 109.5 ?
    C12 C11 C16 . . 117.15(11) ?
    C12 C11 C1 . . 121.04(10) ?
    C16 C11 C1 . . 121.81(10) ?
    C13 C12 C11 . . 122.41(11) ?
    C13 C12 Cl1 . . 117.53(9) ?
    C11 C12 Cl1 . . 120.05(9) ?
    C12 C13 C14 . . 118.35(11) ?
    C12 C13 H13 . . 120.8 ?
    C14 C13 H13 . . 120.8 ?
    C15 C14 C13 . . 121.43(11) ?
    C15 C14 Cl2 . . 119.76(10) ?
    C13 C14 Cl2 . . 118.81(9) ?
    C14 C15 C16 . . 118.79(11) ?
    C14 C15 H15 . . 120.6 ?
    C16 C15 H15 . . 120.6 ?
    C15 C16 C11 . . 121.85(11) ?
    C15 C16 H16 . . 119.1 ?
    C11 C16 H16 . . 119.1 ?
    C26 C21 C22 . . 118.51(11) ?
    C26 C21 C2 . . 115.44(10) ?
    C22 C21 C2 . . 126.02(10) ?
    O3 C22 C23 . . 122.36(11) ?
    O3 C22 C21 . . 118.37(10) ?
    C23 C22 C21 . . 119.27(11) ?
    C24 C23 C22 . . 120.50(12) ?
    C24 C23 H23 . . 119.8 ?
    C22 C23 H23 . . 119.8 ?
    C25 C24 C23 . . 120.74(12) ?
    C25 C24 H24 . . 119.6 ?
    C23 C24 H24 . . 119.6 ?
    C26 C25 C24 . . 118.96(12) ?
    C26 C25 H25 . . 120.5 ?
    C24 C25 H25 . . 120.5 ?
    C25 C26 C21 . . 121.99(12) ?
    C25 C26 H26 . . 119.0 ?
    C21 C26 H26 . . 119.0 ?
loop_
    _geom_torsion_atom_site_label_1
    _geom_torsion_atom_site_label_2
    _geom_torsion_atom_site_label_3
    _geom_torsion_atom_site_label_4
    _geom_torsion_site_symmetry_1
    _geom_torsion_site_symmetry_2
    _geom_torsion_site_symmetry_3
    _geom_torsion_site_symmetry_4
    _geom_torsion
    _geom_torsion_publ_flag
    C2 O1 C1 C11 . . . . 179.67(10) ?
    C1 O1 C2 O2 . . . . 2.90(17) ?
    C1 O1 C2 C21 . . . . -177.14(10) ?
    O1 C1 C11 C12 . . . . 167.09(10) ?
    O1 C1 C11 C16 . . . . -13.58(15) ?
    C16 C11 C12 C13 . . . . 1.25(18) ?
    C1 C11 C12 C13 . . . . -179.38(11) ?
    C16 C11 C12 Cl1 . . . . -178.92(9) ?
    C1 C11 C12 Cl1 . . . . 0.44(16) ?
    C11 C12 C13 C14 . . . . -0.22(18) ?
    Cl1 C12 C13 C14 . . . . 179.96(9) ?
    C12 C13 C14 C15 . . . . -1.10(19) ?
    C12 C13 C14 Cl2 . . . . 178.88(9) ?
    C13 C14 C15 C16 . . . . 1.3(2) ?
    Cl2 C14 C15 C16 . . . . -178.68(10) ?
    C14 C15 C16 C11 . . . . -0.19(19) ?
    C12 C11 C16 C15 . . . . -1.04(18) ?
    C1 C11 C16 C15 . . . . 179.60(11) ?
    O2 C2 C21 C26 . . . . 6.06(18) ?
    O1 C2 C21 C26 . . . . -173.90(10) ?
    O2 C2 C21 C22 . . . . -171.70(12) ?
    O1 C2 C21 C22 . . . . 8.34(16) ?
    C3 O3 C22 C23 . . . . -7.76(18) ?
    C3 O3 C22 C21 . . . . 171.63(12) ?
    C26 C21 C22 O3 . . . . -177.87(11) ?
    C2 C21 C22 O3 . . . . -0.17(18) ?
    C26 C21 C22 C23 . . . . 1.53(17) ?
    C2 C21 C22 C23 . . . . 179.23(11) ?
    O3 C22 C23 C24 . . . . 178.65(12) ?
    C21 C22 C23 C24 . . . . -0.73(18) ?
    C22 C23 C24 C25 . . . . -0.9(2) ?
    C23 C24 C25 C26 . . . . 1.7(2) ?
    C24 C25 C26 C21 . . . . -0.90(19) ?
    C22 C21 C26 C25 . . . . -0.73(18) ?
    C2 C21 C26 C25 . . . . -178.67(11) ?
loop_
    _geom_hbond_atom_site_label_D
    _geom_hbond_atom_site_label_H
    _geom_hbond_atom_site_label_A
    _geom_hbond_site_symmetry_A
    _geom_hbond_distance_DH
    _geom_hbond_distance_HA
    _geom_hbond_distance_DA
    _geom_hbond_angle_DHA
    C3 H3A O2 2_655 0.98 2.59 3.5433(18) 165.0
    C15 H15 O2 2_655 0.95 2.51 3.3945(15) 154.4
    C16 H16 O3 . 0.95 2.48 3.3989(15) 163.1
_iucr_refine_instructions_details
;
TITL da025_ma_P21c in P2(1)/c
CELL  0.71073   12.1816   15.2481    7.4207    90.000    99.299    90.000
ZERR        4    0.0005    0.0006    0.0004     0.000     0.002     0.000
LATT   1
SYMM             - X ,    0.50000 + Y ,    0.50000 - Z
SFAC  C  H Cl  O
UNIT 60 48 8 12
ACTA
BOND $H
CONF
HTAB
TEMP -73
OMIT      1   0   0
EQIV $1      1-x,1/2+y,1/2-z
HTAB C3    O2_$1
HTAB C15   O2_$1
HTAB C16   O3
MPLA C11 C12 C13 C14 C15 C16
MPLA C21 C22 C23 C24 C25 C26
L.S. 10
FMAP 2
PLAN -5
WGHT    0.040700    0.359300
FVAR       0.13640
CL1   3    0.837290    0.136211    0.221732    11.00000    0.02915    0.02768 =
         0.04827   -0.00228    0.01086    0.00585
CL2   3    0.937263    0.477908    0.203934    11.00000    0.03554    0.03606 =
         0.08460    0.00427    0.02065   -0.00991
O1    4    0.507955    0.233681    0.320724    11.00000    0.02192    0.02424 =
         0.04720   -0.00329    0.01380   -0.00048
O2    4    0.426802    0.103006    0.324101    11.00000    0.03336    0.02339 =
         0.07232   -0.00083    0.02040   -0.00101
O3    4    0.394787    0.372201    0.349969    11.00000    0.03007    0.02179 =
         0.05711    0.00140    0.01548    0.00154
C1    1    0.602527    0.192506    0.262529    11.00000    0.02198    0.02298 =
         0.03449   -0.00090    0.00901    0.00208
AFIX  23
H1A   2    0.580191    0.162914    0.143505    11.00000   -1.20000
H1B   2    0.635445    0.148346    0.353240    11.00000   -1.20000
AFIX   0
C2    1    0.423505    0.181412    0.343591    11.00000    0.02195    0.02507 =
         0.02798    0.00204    0.00398   -0.00114
C3    1    0.374058    0.464018    0.328874    11.00000    0.04601    0.02341 =
         0.07396    0.00138    0.02180    0.00302
AFIX 137
H3A   2    0.436251    0.492041    0.282331    11.00000   -1.50000
H3B   2    0.366415    0.489625    0.447340    11.00000   -1.50000
H3C   2    0.305270    0.473455    0.242461    11.00000   -1.50000
AFIX   0
C11   1    0.684900    0.264261    0.245773    11.00000    0.02188    0.02610 =
         0.02275    0.00032    0.00480    0.00046
C12   1    0.794270    0.244878    0.227295    11.00000    0.02436    0.02587 =
         0.02353   -0.00047    0.00518    0.00333
C13   1    0.872218    0.309354    0.213311    11.00000    0.02183    0.03497 =
         0.03184    0.00009    0.00860    0.00075
AFIX  43
H13   2    0.946402    0.294452    0.201230    11.00000   -1.20000
AFIX   0
C14   1    0.839483    0.396216    0.217348    11.00000    0.02822    0.02951 =
         0.03468    0.00124    0.00922   -0.00576
C15   1    0.731507    0.418788    0.231775    11.00000    0.03109    0.02516 =
         0.03716    0.00127    0.01017    0.00057
AFIX  43
H15   2    0.709734    0.478611    0.231884    11.00000   -1.20000
AFIX   0
C16   1    0.655390    0.352536    0.246109    11.00000    0.02315    0.02765 =
         0.03285    0.00087    0.00846    0.00229
AFIX  43
H16   2    0.581044    0.367771    0.256447    11.00000   -1.20000
AFIX   0
C21   1    0.326379    0.229152    0.394965    11.00000    0.02196    0.02770 =
         0.02501   -0.00066    0.00360    0.00026
C22   1    0.312837    0.320905    0.397618    11.00000    0.02238    0.02905 =
         0.02898   -0.00061    0.00436    0.00026
C23   1    0.215962    0.355941    0.447055    11.00000    0.02744    0.03619 =
         0.03459   -0.00450    0.00527    0.00639
AFIX  43
H23   2    0.206629    0.417740    0.450536    11.00000   -1.20000
AFIX   0
C24   1    0.133589    0.301348    0.490942    11.00000    0.02384    0.05171 =
         0.03175   -0.00591    0.00682    0.00487
AFIX  43
H24   2    0.068631    0.326040    0.526070    11.00000   -1.20000
AFIX   0
C25   1    0.144691    0.211271    0.484280    11.00000    0.02452    0.04931 =
         0.03284   -0.00224    0.00891   -0.00615
AFIX  43
H25   2    0.087040    0.173956    0.511266    11.00000   -1.20000
AFIX   0
C26   1    0.240913    0.176338    0.437773    11.00000    0.02711    0.03302 =
         0.02926   -0.00025    0.00630   -0.00405
AFIX  43
H26   2    0.249056    0.114415    0.434892    11.00000   -1.20000
HKLF 4
REM  da025_ma_P21c in P2(1)/c
REM R1 =  0.0286 for   2868 Fo > 4sig(Fo)  and  0.0362 for all   3379 data
REM    182 parameters refined using      0 restraints
END
;
data_global
_journal_date_recd_electronic     2013-02-26
_journal_date_accepted     2013-03-04
_journal_name_full     'Acta Crystallographica, Section E'
_journal_year     2013
_journal_volume     69
_journal_issue      4
_journal_page_first     o509
_journal_page_last     o509
_journal_paper_category     QO
_journal_paper_doi     10.1107/S1600536813006156
_journal_coeditor_code     NG5318
_publ_contact_author_name     'Dr Richard Betz'
_publ_contact_author_address
;
Department of Chemistry
Nelson Mandela Metropolitan University
Summerstrand Campus (South)
University Way
Summerstrand
PO Box 77000
Port Elizabeth
6031
South Africa
;
_publ_contact_author_email     'richard.betz@webmail.co.za'
_publ_contact_author_fax     '+27-41-504-4236'
_publ_contact_author_phone     '+27-41-504-4285'
_publ_section_title
;
2,4-Dichlorobenzyl 2-methoxybenzoate
;
loop_
    _publ_author_name
    _publ_author_address
    'Isloor, Arun M.'
;
National Institute of Technology-Karnataka
Department of Chemistry
Surathkal
Mangalore 575 025
India
;
    'Garudachari, B.'
;
National Institute of Technology-Karnataka
Department of Chemistry
Surathkal
Mangalore 575 025
India
;
    'Gerber, Thomas'
;
Nelson Mandela Metropolitan University
Summerstrand Campus
Department of Chemistry
University Way
Summerstrand
PO Box 77000
Port Elizabeth
6031
South Africa
;
    'Hosten, Eric'
;
Nelson Mandela Metropolitan University
Summerstrand Campus
Department of Chemistry
University Way
Summerstrand
PO Box 77000
Port Elizabeth
6031
South Africa
;
    'Betz, Richard'
;
Nelson Mandela Metropolitan University
Summerstrand Campus
Department of Chemistry
University Way
Summerstrand
PO Box 77000
Port Elizabeth
6031
South Africa
;
