# Supplementary material for: 2,4-Dichloro­benzyl 2-meth­oxy­benzoate
Source: Acta Crystallogr Sect E Struct Rep Online. 2013 Mar 9;69(Pt 4):o509. doi: 10.1107/S1600536813006156 (PMC3629538; doi:10.1107/S1600536813006156)
Supplement: Supplementary file 2 [file e-69-0o509-Isup2.hkl]

# 
# h,k,l, Fc-squared, Fo-squared, sigma(Fo-squared) and status flag 
# 
data_I
_shelx_title ' da025_ma_P21c in P2(1)/c' 
_shelx_refln_list_code          4 
_shelx_F_calc_maximum      236.67 
_exptl_crystal_F_000       640.00 
_reflns_d_resolution_high  0.7481 
 
loop_ 
 _symmetry_equiv_pos_as_xyz 
 'x, y, z' 
 '-x, y+1/2, -z+1/2' 
 '-x, -y, -z' 
 'x, -y-1/2, z-1/2' 
 
_cell_length_a    12.1816 
_cell_length_b    15.2481 
_cell_length_c     7.4207 
_cell_angle_alpha  90.000 
_cell_angle_beta   99.299 
_cell_angle_gamma  90.000 
 
_shelx_F_squared_multiplier     1.000 
 
loop_ 
 _refln_index_h 
 _refln_index_k 
 _refln_index_l 
 _refln_F_squared_calc 
 _refln_F_squared_meas 
 _refln_F_squared_sigma 
 _refln_observed_status 
   2   0   0     3372.44     3275.79     20.74 o 
   3   0   0     2046.46     2091.83     13.03 o 
   4   0   0     8894.20     8770.35     55.28 o 
   5   0   0      335.56      287.25      2.92 o 
   6   0   0      197.65      240.31      5.12 o 
   7   0   0       79.65       86.52      2.16 o 
   8   0   0      658.33      661.87      8.26 o 
   9   0   0     1910.23     1924.74     28.22 o 
  10   0   0      385.09      385.48      8.87 o 
  11   0   0     1918.50     1878.23     19.82 o 
  12   0   0      653.63      669.14     15.59 o 
  13   0   0      235.69      242.99     14.24 o 
  14   0   0      139.36      141.24     15.32 o 
  15   0   0       34.03       44.38      4.18 o 
  16   0   0       23.68       24.20      3.80 o 
   1   1   0       84.43       73.57      1.92 o 
   2   1   0     3627.94     3624.87     18.97 o 
   3   1   0       63.90       72.24      1.55 o 
   4   1   0       32.20       30.63      0.85 o 
   5   1   0     1407.99     1419.07      7.39 o 
   6   1   0       25.62       26.72      0.91 o 
   7   1   0     1347.59     1391.36      8.31 o 
   8   1   0       95.66       93.14      1.76 o 
   9   1   0       98.26      100.14      2.29 o 
  10   1   0     1344.62     1334.30     10.52 o 
  11   1   0        2.78        6.19      1.22 o 
  12   1   0        3.00        3.80      1.74 o 
  13   1   0       75.54       75.55      3.22 o 
  14   1   0        1.29        0.02      1.86 o 
  15   1   0       15.82       14.90      2.27 o 
  16   1   0       20.45       17.55      2.16 o 
   0   2   0    13032.83    12476.51    108.31 o 
   1   2   0     3719.20     3627.64     16.15 o 
   2   2   0     3609.94     3627.11     18.76 o 
   3   2   0     3836.62     3803.04     20.02 o 
   4   2   0      163.03      170.49      1.62 o 
   5   2   0      245.98      268.75      2.41 o 
   6   2   0     4045.73     4377.02     20.60 o 
   7   2   0      661.38      649.10      4.66 o 
   8   2   0      661.27      648.51      5.28 o 
   9   2   0      972.99      932.00      6.98 o 
  10   2   0      568.75      526.72      4.89 o 
  11   2   0     1053.22     1021.39      8.10 o 
  12   2   0       35.33       36.99      2.68 o 
  13   2   0        6.65        7.88      2.45 o 
  14   2   0       29.78       34.56      2.61 o 
  15   2   0        1.56        0.55      1.62 o 
   1   3   0      818.20      801.08      3.71 o 
   2   3   0     9389.18     9310.02     43.72 o 
   3   3   0      269.76      306.21      2.37 o 
   4   3   0     1465.31     1570.77      8.78 o 
   5   3   0     1233.83     1335.66      7.05 o 
   6   3   0      562.25      610.46      4.26 o 
   7   3   0      858.69      869.90      5.78 o 
   8   3   0      661.78      659.33      5.28 o 
   9   3   0      412.15      381.83      3.88 o 
  10   3   0      285.03      261.35      3.75 o 
  11   3   0     1569.04     1508.13     16.21 o 
  12   3   0        3.34        5.97      1.58 o 
  13   3   0        6.07        4.03      1.61 o 
  14   3   0       21.58       21.07      2.01 o 
  15   3   0        1.17        1.63      1.72 o 
   0   4   0      376.76      391.32      4.03 o 
   1   4   0      568.85      557.90      2.65 o 
   2   4   0     3422.83     3292.08     13.67 o 
   3   4   0     2638.53     2679.58     11.87 o 
   4   4   0     1987.81     1965.97      9.23 o 
   5   4   0     6720.28     7074.31     32.90 o 
   6   4   0       10.70        1.78      0.67 o 
   7   4   0     3706.50     3711.97     23.63 o 
   8   4   0       77.72       79.81      1.58 o 
   9   4   0       41.69       44.37      1.37 o 
  10   4   0      214.99      201.06      4.29 o 
  11   4   0      328.69      317.73      4.39 o 
  12   4   0      396.46      379.02      4.94 o 
  13   4   0       20.39       20.85      2.15 o 
  14   4   0       66.99       64.27      2.83 o 
  15   4   0      350.21      399.32      8.49 o 
   1   5   0      151.58      163.54      1.20 o 
   2   5   0       93.18       87.25      1.19 o 
   3   5   0      148.90      190.68      1.60 o 
   4   5   0      850.68      818.04      4.52 o 
   5   5   0     9375.06     9745.47     46.47 o 
   6   5   0      494.57      515.63      3.94 o 
   7   5   0      225.71      245.06      2.25 o 
   8   5   0      402.29      416.28      4.52 o 
   9   5   0      742.26      726.34      6.21 o 
  10   5   0       89.76       78.95      2.12 o 
  11   5   0      421.25      395.21      4.94 o 
  12   5   0      223.45      196.11      3.69 o 
  13   5   0      160.04      164.05      3.64 o 
  14   5   0      211.96      237.31      4.52 o 
  15   5   0       37.22       38.00      2.88 o 
   0   6   0     2241.21     2256.95     30.37 o 
   1   6   0     2088.96     2135.21     10.20 o 
   2   6   0       64.84       69.75      0.84 o 
   3   6   0      304.32      304.56      2.22 o 
   4   6   0     1917.18     2086.54      9.78 o 
   5   6   0      120.29      127.03      2.03 o 
   6   6   0      612.40      672.51      5.02 o 
   7   6   0       54.69       43.94      1.35 o 
   8   6   0       49.64       55.03      1.31 o 
   9   6   0       74.10       68.06      2.40 o 
  10   6   0      396.70      391.84      5.06 o 
  11   6   0       43.08       41.09      2.44 o 
  12   6   0        2.05        2.25      1.38 o 
  13   6   0      215.38      219.52      4.12 o 
  14   6   0       15.22       14.19      1.87 o 
  15   6   0        4.89        1.92      2.48 o 
   1   7   0     1312.18     1557.09      7.76 o 
   2   7   0       81.72       88.22      1.05 o 
   3   7   0     4028.18     4360.20     25.84 o 
   4   7   0      786.88      820.19      4.86 o 
   5   7   0     1107.15     1003.55      6.43 o 
   6   7   0      375.00      352.86      3.33 o 
   7   7   0      270.60      266.15      3.08 o 
   8   7   0       13.42       10.45      0.76 o 
   9   7   0       67.69       68.40      2.01 o 
  10   7   0        0.14        1.40      1.20 o 
  11   7   0       30.31       30.56      1.92 o 
  12   7   0       19.70       19.29      1.81 o 
  13   7   0      122.93      122.95      3.71 o 
  14   7   0      275.28      289.41      6.36 o 
  15   7   0       22.20       20.30      2.89 o 
   0   8   0     2984.92     3152.90     29.26 o 
   1   8   0        0.49        1.87      0.41 o 
   2   8   0        6.74        6.79      0.63 o 
   3   8   0      573.22      544.95      2.98 o 
   4   8   0       24.83       26.91      0.86 o 
   5   8   0      224.15      213.76      2.54 o 
   6   8   0      939.03      914.40      6.30 o 
   7   8   0      557.83      537.13      4.60 o 
   8   8   0      711.83      697.27      5.71 o 
   9   8   0      556.54      553.82      5.74 o 
  10   8   0        0.49        1.89      1.17 o 
  11   8   0       29.32       25.70      2.07 o 
  12   8   0      279.77      299.78      5.36 o 
  13   8   0       98.34      107.88      7.89 o 
  14   8   0        7.65       11.00      2.00 o 
   1   9   0     1449.68     1471.73      9.52 o 
   2   9   0     2912.18     3007.50     17.23 o 
   3   9   0      407.93      358.09      2.56 o 
   4   9   0       13.07       15.41      0.89 o 
   5   9   0        0.68        1.06      0.55 o 
   6   9   0       23.74       23.45      0.98 o 
   7   9   0     2606.18     2516.11     13.09 o 
   8   9   0       38.55       42.96      1.40 o 
   9   9   0       47.13       41.75      1.90 o 
  10   9   0       23.96       31.63      2.15 o 
  11   9   0     1304.92     1253.27     18.35 o 
  12   9   0      162.14      156.72      4.74 o 
  13   9   0       13.78       13.01      2.94 o 
  14   9   0       12.92       11.87      2.07 o 
   0  10   0       10.56        4.15      1.29 o 
   1  10   0       24.24       17.91      1.03 o 
   2  10   0      506.29      493.53      3.95 o 
   3  10   0        1.19        3.65      0.46 o 
   4  10   0      179.78      169.58      3.96 o 
   5  10   0       34.66       33.21      1.07 o 
   6  10   0     1271.18     1199.56      7.11 o 
   7  10   0      799.40      767.92      5.29 o 
   8  10   0        5.49        2.19      0.90 o 
   9  10   0        0.60       -0.32      1.26 o 
  10  10   0        2.22        1.45      1.64 o 
  11  10   0       21.34       17.43      2.36 o 
  12  10   0        1.13        4.62      2.13 o 
  13  10   0        1.31       -1.53      1.67 o 
  14  10   0        6.00        5.91      4.30 o 
   1  11   0       73.18       81.27      2.05 o 
   2  11   0     1121.14     1180.33      7.91 o 
   3  11   0      105.43       91.26      1.67 o 
   4  11   0      634.05      634.14      4.58 o 
   5  11   0      440.04      412.20      4.07 o 
   6  11   0      248.10      243.78      3.21 o 
   7  11   0       66.77       73.36      2.06 o 
   8  11   0        0.23        2.15      1.18 o 
   9  11   0       61.17       64.70      3.24 o 
  10  11   0      149.53      144.79      6.89 o 
  11  11   0      103.05      115.84      4.32 o 
  12  11   0      109.26      109.86      4.32 o 
  13  11   0        4.00       -0.03      2.05 o 
   0  12   0      217.88      243.45      8.33 o 
   1  12   0      117.77      107.19      1.94 o 
   2  12   0       65.44       76.59      1.53 o 
   3  12   0      135.25      132.95      2.07 o 
   4  12   0     1282.70     1283.06      8.98 o 
   5  12   0      366.82      353.78      3.37 o 
   6  12   0      157.14      160.69      3.19 o 
   7  12   0      112.27      110.01      2.70 o 
   8  12   0       56.68       48.87      3.28 o 
   9  12   0      413.12      403.07     11.14 o 
  10  12   0       94.28       84.87      3.77 o 
  11  12   0        6.56        3.17      2.05 o 
  12  12   0        2.76        4.06      2.01 o 
   1  13   0       15.12       13.93      1.53 o 
   2  13   0      149.16      142.49      2.64 o 
   3  13   0       98.60       85.19      2.02 o 
   4  13   0      694.82      708.06      5.88 o 
   5  13   0      354.61      363.07      4.73 o 
   6  13   0      289.13      303.90      4.52 o 
   7  13   0       68.10       71.99      2.42 o 
   8  13   0      135.56      143.43      5.85 o 
   9  13   0       14.06       14.37      2.21 o 
  10  13   0       26.40       23.70      2.76 o 
  11  13   0      151.93      159.12      5.33 o 
  12  13   0      132.16      146.66      4.84 o 
   0  14   0      115.18      109.37      5.37 o 
   1  14   0      180.82      165.76      3.62 o 
   2  14   0      229.00      201.14      3.34 o 
   3  14   0      218.46      208.93      3.43 o 
   4  14   0       52.46       57.93      2.17 o 
   5  14   0       12.21       10.63      1.86 o 
   6  14   0      462.37      467.53      5.75 o 
   7  14   0       19.35       18.85      3.30 o 
   8  14   0       84.70       89.86      3.64 o 
   9  14   0       32.70       36.57      4.57 o 
  10  14   0       67.23       73.28      3.46 o 
  11  14   0       95.05      112.89      5.32 o 
   1  15   0      182.92      167.55      3.69 o 
   2  15   0       34.16       22.71      2.17 o 
   3  15   0      214.70      218.38      3.52 o 
   4  15   0      265.74      245.40      3.04 o 
   5  15   0      185.59      183.26      3.55 o 
   6  15   0        3.32        2.52      1.09 o 
   7  15   0        0.57       -1.07      1.26 o 
   8  15   0       31.28       29.03      2.14 o 
   9  15   0        3.13        3.51      1.86 o 
  10  15   0       72.15       78.92      3.77 o 
   0  16   0       25.87       22.69      2.66 o 
   1  16   0       31.63       29.05      2.36 o 
   2  16   0       80.24       74.36      4.86 o 
   3  16   0      157.38      171.11      3.65 o 
   4  16   0       42.10       41.79      2.37 o 
   5  16   0      114.50      106.62      2.36 o 
   6  16   0        0.07       -0.32      1.32 o 
   7  16   0      113.43      119.39      5.82 o 
   8  16   0       12.44       10.64      1.90 o 
   9  16   0        0.01       -1.13      1.74 o 
   1  17   0      459.89      486.96      7.96 o 
   2  17   0      175.39      169.47      4.75 o 
   3  17   0       89.95       84.53      3.70 o 
   4  17   0        5.89        1.93      1.24 o 
   5  17   0        4.31        3.33      1.67 o 
   6  17   0        2.83        3.81      1.32 o 
   7  17   0       40.61       39.08      2.26 o 
   8  17   0       30.60       28.24      2.85 o 
   0  18   0      893.19      958.45     14.63 o 
   1  18   0      193.40      201.21      5.26 o 
   2  18   0       23.76       23.47      2.68 o 
   3  18   0       45.20       53.14      4.45 o 
   4  18   0      103.12      124.86     11.02 o 
   5  18   0       73.52       84.38      7.52 o 
   6  18   0        1.22       -1.03      1.87 o 
   7  18   0        3.15       -0.63      2.69 o 
   1  19   0      139.23      150.76      4.85 o 
   2  19   0        7.42        9.50      2.36 o 
   3  19   0       10.24        7.52      4.30 o 
   4  19   0       33.16       36.01      5.91 o 
   5  19   0       98.68      130.07      9.14 o 
   0  20   0       98.85       88.14      6.99 o 
   1  20   0        1.81        2.92      2.58 o 
   2  20   0        9.54        9.78      2.97 o 
 -16   1   1        9.45       10.03      2.48 o 
 -15   1   1        1.01       -1.07      2.28 o 
 -14   1   1      635.35      638.58     11.78 o 
 -13   1   1      222.64      239.21      6.84 o 
 -12   1   1       54.63       57.88      3.80 o 
 -11   1   1      586.83      600.57      8.56 o 
 -10   1   1      278.81      269.04      4.89 o 
  -9   1   1       94.30      101.33      2.67 o 
  -8   1   1        0.22        1.48      1.90 o 
  -7   1   1       15.48       13.14      0.99 o 
  -6   1   1      163.45      126.74      2.19 o 
  -5   1   1     8666.22     8640.69     44.33 o 
  -4   1   1     2342.23     2432.71     12.49 o 
  -3   1   1     1077.60     1093.48      7.52 o 
  -2   1   1      103.77      101.81      1.38 o 
  -1   1   1        0.12       -0.11      0.24 o 
   0   1   1        0.35       -0.19      0.19 o 
   1   1   1      969.19      981.82      4.08 o 
   2   1   1     2666.88     2576.65      9.58 o 
   3   1   1      726.99      732.90      3.72 o 
   4   1   1     5457.59     5272.01     23.23 o 
   5   1   1     2771.55     2641.50     12.11 o 
   6   1   1      365.81      414.77      3.06 o 
   7   1   1       44.59       50.07      1.39 o 
   8   1   1      350.64      341.24      5.24 o 
   9   1   1       85.91       84.25      1.95 o 
  10   1   1       30.18       28.48      1.39 o 
  11   1   1      440.94      439.13      4.55 o 
  12   1   1       58.40       56.21      2.49 o 
  13   1   1      377.27      391.74      5.46 o 
  14   1   1      202.08      210.26      4.32 o 
  15   1   1        0.61       -0.22      1.49 o 
 -16   2   1      145.13      151.35      5.26 o 
 -15   2   1      271.09      295.06      6.62 o 
 -14   2   1       16.52       10.11      3.76 o 
 -13   2   1      134.14      115.36      9.41 o 
 -12   2   1     1082.51     1079.24     11.37 o 
 -11   2   1      283.44      259.68      5.34 o 
 -10   2   1       13.74       13.16      2.85 o 
  -9   2   1       28.27       28.85      2.37 o 
  -8   2   1      109.51      103.25      2.93 o 
  -7   2   1     1413.81     1290.19      9.80 o 
  -6   2   1       18.95       38.56      1.73 o 
  -5   2   1     2481.05     2629.63     15.14 o 
  -4   2   1      373.81      333.90      2.88 o 
  -3   2   1     6601.09     6543.45     41.71 o 
  -2   2   1      561.21      543.19      3.64 o 
  -1   2   1     1057.38     1067.87      5.16 o 
   0   2   1      129.31      143.58      0.91 o 
   1   2   1       14.97       13.90      0.31 o 
   2   2   1      363.57      392.60      1.97 o 
   3   2   1     4785.68     4696.95     18.30 o 
   4   2   1      199.07      209.57      1.77 o 
   5   2   1      454.39      461.40      2.98 o 
   6   2   1      617.60      550.26      4.09 o 
   7   2   1      749.87      712.36      4.26 o 
   8   2   1      418.58      408.99      3.82 o 
   9   2   1      131.50      126.10      2.12 o 
  10   2   1       35.89       36.29      1.46 o 
  11   2   1      379.88      387.12      4.35 o 
  12   2   1      170.96      169.16      3.64 o 
  13   2   1        1.94        1.69      1.48 o 
  14   2   1       12.85       12.66      1.90 o 
  15   2   1      304.84      314.32      5.37 o 
 -16   3   1        3.65        8.06      2.48 o 
 -15   3   1       63.65       57.37      3.61 o 
 -14   3   1       30.03       27.74      3.42 o 
 -13   3   1        7.58        7.48      1.81 o 
 -12   3   1      500.03      492.05     10.45 o 
 -11   3   1       49.98       48.78      7.19 o 
 -10   3   1     2155.43     2169.17     18.49 o 
  -9   3   1       53.73       58.86      2.53 o 
  -8   3   1     2011.09     1924.25     16.02 o 
  -7   3   1      777.97      675.07      6.17 o 
  -6   3   1      705.81      758.96      6.38 o 
  -5   3   1      272.76      314.94      3.81 o 
  -4   3   1      171.06      160.24      1.92 o 
  -3   3   1      532.56      557.98      5.97 o 
  -2   3   1     4911.98     4869.17     32.41 o 
  -1   3   1        4.37        2.32      0.42 o 
   0   3   1       79.85       83.82      0.72 o 
   1   3   1     3289.75     3194.10     10.82 o 
   2   3   1     3652.13     3628.15     12.84 o 
   3   3   1      696.67      700.26      3.28 o 
   4   3   1        0.54        0.63      0.41 o 
   5   3   1       48.08       53.34      1.07 o 
   6   3   1     1063.13     1101.37      6.53 o 
   7   3   1      154.89      129.79      1.72 o 
   8   3   1      145.88      125.61      1.90 o 
   9   3   1      367.72      367.02      3.26 o 
  10   3   1      727.18      740.64      6.04 o 
  11   3   1      145.50      149.00      3.26 o 
  12   3   1     1125.15     1094.89     13.64 o 
  13   3   1       98.58       90.64      3.07 o 
  14   3   1       56.32       51.81      2.63 o 
  15   3   1        8.48        9.67      1.96 o 
 -15   4   1        3.49        3.74      1.94 o 
 -14   4   1       26.33       34.80      3.26 o 
 -13   4   1       79.24       75.06      3.32 o 
 -12   4   1      125.08      107.13      3.84 o 
 -11   4   1      210.89      171.85      4.10 o 
 -10   4   1      247.16      211.72      4.19 o 
  -9   4   1     1264.58     1266.20     11.98 o 
  -8   4   1        2.96        5.87      1.62 o 
  -7   4   1      210.69      233.49      3.42 o 
  -6   4   1        9.84       11.86      1.07 o 
  -5   4   1      853.77      931.47      6.49 o 
  -4   4   1        3.00        5.24      0.72 o 
  -3   4   1       54.00       53.71      1.35 o 
  -2   4   1      104.65      112.89      1.00 o 
  -1   4   1       86.14       98.33      0.86 o 
   0   4   1     5725.30     5548.88     19.90 o 
   1   4   1      232.70      206.48      1.26 o 
   2   4   1      100.34       98.15      0.91 o 
   3   4   1       46.69       43.69      0.77 o 
   4   4   1      119.91      139.25      1.49 o 
   5   4   1       70.11       79.72      1.47 o 
   6   4   1      722.67      803.87      5.28 o 
   7   4   1       21.28       20.21      0.92 o 
   8   4   1       27.71       22.02      1.01 o 
   9   4   1     1580.97     1570.34      9.31 o 
  10   4   1        4.74        3.15      0.91 o 
  11   4   1      209.36      209.49      3.74 o 
  12   4   1      121.89      114.46      3.11 o 
  13   4   1        0.33       -0.97      1.44 o 
  14   4   1        0.74        2.40      1.57 o 
  15   4   1        1.82        4.23      1.94 o 
 -15   5   1       53.40       57.83      3.72 o 
 -14   5   1        7.17        4.54      1.94 o 
 -13   5   1      129.36      124.28      3.20 o 
 -12   5   1      485.02      472.77     10.05 o 
 -11   5   1       79.14       82.45      3.16 o 
 -10   5   1        1.60        4.51      1.42 o 
  -9   5   1       17.51       22.41      1.86 o 
  -8   5   1       28.47       29.75      1.67 o 
  -7   5   1      688.22      697.20      6.44 o 
  -6   5   1      409.10      424.44      4.43 o 
  -5   5   1       35.27       51.66      1.44 o 
  -4   5   1      974.42     1048.38      6.85 o 
  -3   5   1     1108.87     1124.10      6.77 o 
  -2   5   1     3534.04     3692.64     15.90 o 
  -1   5   1       18.15       12.77      0.45 o 
   0   5   1      754.34      757.72      3.53 o 
   1   5   1      334.10      328.07      1.61 o 
   2   5   1     3518.58     3504.55     13.58 o 
   3   5   1      262.12      257.28      1.65 o 
   4   5   1     1282.15     1318.27      6.71 o 
   5   5   1       20.85       20.02      1.21 o 
   6   5   1       56.96       53.83      1.39 o 
   7   5   1        0.03        0.34      0.70 o 
   8   5   1        0.72        2.44      0.73 o 
   9   5   1      100.83       98.95      1.92 o 
  10   5   1       40.14       43.30      1.57 o 
  11   5   1      336.48      335.32      4.33 o 
  12   5   1       19.38       24.53      1.92 o 
  13   5   1        7.04        4.94      1.62 o 
  14   5   1        0.76        2.15      1.88 o 
  15   5   1       12.02       13.70      2.15 o 
 -15   6   1      122.90      137.76      5.88 o 
 -14   6   1        3.12        1.26      1.73 o 
 -13   6   1       32.06       38.18      2.19 o 
 -12   6   1       10.11       15.55      1.72 o 
 -11   6   1       11.56        7.68      1.46 o 
 -10   6   1     1366.05     1263.17     18.91 o 
  -9   6   1      356.42      337.69      4.78 o 
  -8   6   1      775.87      799.07      6.77 o 
  -7   6   1      376.49      395.30      4.81 o 
  -6   6   1        0.08        0.62      0.75 o 
  -5   6   1      133.26      148.32      1.88 o 
  -4   6   1        9.52        5.55      0.72 o 
  -3   6   1        4.70        8.40      0.54 o 
  -2   6   1       92.55      104.00      1.43 o 
  -1   6   1     4030.58     4003.80     17.27 o 
   0   6   1     1904.43     1909.14      7.66 o 
   1   6   1     5445.59     5692.83     20.84 o 
   2   6   1      269.99      261.53      1.67 o 
   3   6   1      806.33      807.85      3.74 o 
   4   6   1      686.93      671.34      3.73 o 
   5   6   1      220.56      234.68      2.81 o 
   6   6   1      293.72      299.59      2.89 o 
   7   6   1       24.32       26.11      1.27 o 
   8   6   1      906.27      901.26      6.20 o 
   9   6   1      426.23      416.13      3.83 o 
  10   6   1      314.53      308.47      5.01 o 
  11   6   1       41.69       41.93      1.93 o 
  12   6   1        1.77       -1.23      1.23 o 
  13   6   1      157.53      152.47      4.09 o 
  14   6   1       21.72       16.43      2.27 o 
  15   6   1        8.73       -0.54      4.30 o 
 -15   7   1        0.32       -1.72      5.64 o 
 -14   7   1      225.16      222.89      5.75 o 
 -13   7   1       76.84       86.29      3.29 o 
 -12   7   1       15.56       15.15      1.62 o 
 -11   7   1        1.57        0.86      1.20 o 
 -10   7   1       12.06       14.88      1.38 o 
  -9   7   1       64.52       73.65      2.25 o 
  -8   7   1     1189.44     1166.32      8.78 o 
  -7   7   1       38.80       39.53      1.57 o 
  -6   7   1     1126.87     1074.98      7.81 o 
  -5   7   1     2363.38     2332.47     12.70 o 
  -4   7   1     1260.45     1259.06      6.78 o 
  -3   7   1       22.62       25.27      0.72 o 
  -2   7   1      604.72      630.95      3.39 o 
  -1   7   1     3752.93     4071.26     18.13 o 
   0   7   1     1338.07     1520.95      6.57 o 
   1   7   1      863.27      928.61      4.39 o 
   2   7   1       30.69       24.69      0.68 o 
   3   7   1      643.66      633.47      3.30 o 
   4   7   1     1785.14     1708.54      8.39 o 
   5   7   1      567.40      531.40      3.88 o 
   6   7   1       92.37       88.70      2.61 o 
   7   7   1      122.65      113.54      2.17 o 
   8   7   1     1121.64     1102.89      7.24 o 
   9   7   1        8.45        6.47      1.00 o 
  10   7   1        3.98        3.03      1.13 o 
  11   7   1      170.02      152.90      3.06 o 
  12   7   1       10.31        7.82      1.57 o 
  13   7   1      181.89      195.07      4.13 o 
  14   7   1      170.63      168.46      5.28 o 
 -14   8   1       83.23       84.49      4.01 o 
 -13   8   1      231.28      226.30      5.57 o 
 -12   8   1      164.97      160.97      3.95 o 
 -11   8   1      188.33      161.97      3.30 o 
 -10   8   1       58.92       40.49      1.90 o 
  -9   8   1       41.50       36.07      1.89 o 
  -8   8   1      265.20      232.65      3.08 o 
  -7   8   1     1435.96     1425.87      9.07 o 
  -6   8   1      162.14      147.89      1.80 o 
  -5   8   1       39.74       46.12      1.10 o 
  -4   8   1      151.78      139.18      1.37 o 
  -3   8   1     2198.62     2209.49      9.99 o 
  -2   8   1     1350.94     1373.91      9.01 o 
  -1   8   1       13.18       15.91      0.67 o 
   0   8   1     1480.03     1636.10      9.11 o 
   1   8   1     1403.21     1684.01      7.35 o 
   2   8   1     2922.30     3092.93     13.29 o 
   3   8   1      495.22      519.08      3.02 o 
   4   8   1       47.46       52.55      1.12 o 
   5   8   1       34.01       37.57      1.19 o 
   6   8   1      832.74      818.49      6.77 o 
   7   8   1     2170.05     2123.39     11.58 o 
   8   8   1       49.64       47.62      1.61 o 
   9   8   1       91.84       86.73      2.29 o 
  10   8   1        0.51       -0.31      1.03 o 
  11   8   1       76.94       73.58      2.69 o 
  12   8   1        1.08        0.86      1.44 o 
  13   8   1        4.99        3.90      1.88 o 
  14   8   1       75.60       90.49      4.34 o 
 -14   9   1        3.82       10.19      2.36 o 
 -13   9   1       30.21       24.00      2.68 o 
 -12   9   1       88.32       95.74      3.82 o 
 -11   9   1       17.99       18.39      2.36 o 
 -10   9   1        8.77        7.26      2.25 o 
  -9   9   1      174.23      169.00      3.19 o 
  -8   9   1      120.18      125.10      2.32 o 
  -7   9   1       96.04       90.74      1.58 o 
  -6   9   1      504.40      488.47      3.68 o 
  -5   9   1      164.76      172.60      2.32 o 
  -4   9   1      419.93      383.43      2.42 o 
  -3   9   1      121.28      108.62      1.02 o 
  -2   9   1       13.28        7.94      0.63 o 
  -1   9   1      244.60      286.74      2.98 o 
   0   9   1      318.86      361.56      3.19 o 
   1   9   1       70.37       88.73      0.96 o 
   2   9   1        0.32        0.99      0.40 o 
   3   9   1       99.01       77.08      1.43 o 
   4   9   1      203.91      212.05      2.29 o 
   5   9   1      185.90      180.60      2.07 o 
   6   9   1       75.91       77.38      1.62 o 
   7   9   1       83.70       85.15      1.86 o 
   8   9   1       51.59       43.61      1.74 o 
   9   9   1      100.16       99.74      2.36 o 
  10   9   1       20.47       17.49      1.72 o 
  11   9   1      150.51      144.85      3.75 o 
  12   9   1       30.35       37.10      2.54 o 
  13   9   1        0.19       -2.09      2.09 o 
  14   9   1       71.71       82.22      4.34 o 
 -14  10   1        2.54        3.18      2.26 o 
 -13  10   1       17.12       19.29      2.57 o 
 -12  10   1      146.37      141.47      8.01 o 
 -11  10   1      100.50      106.84      4.01 o 
 -10  10   1       49.70       39.31      2.76 o 
  -9  10   1        2.84        6.01      1.46 o 
  -8  10   1      248.66      272.60      3.72 o 
  -7  10   1     1446.28     1349.23      7.90 o 
  -6  10   1      787.46      776.06      5.10 o 
  -5  10   1     1159.54     1152.39      6.64 o 
  -4  10   1      355.90      357.25      2.40 o 
  -3  10   1     3244.47     3251.35     20.34 o 
  -2  10   1      575.79      542.99      4.36 o 
  -1  10   1        6.55        3.55      0.58 o 
   0  10   1       75.93       83.65      1.53 o 
   1  10   1        1.49        2.20      0.86 o 
   2  10   1     1141.78     1136.43      5.68 o 
   3  10   1      971.88      965.51      6.01 o 
   4  10   1       28.85       28.01      1.18 o 
   5  10   1      106.45      105.18      1.64 o 
   6  10   1     3438.25     3429.55     17.12 o 
   7  10   1       17.63       15.66      1.77 o 
   8  10   1       95.35      104.17      2.57 o 
   9  10   1       10.24       12.40      1.51 o 
  10  10   1       23.83       23.80      2.48 o 
  11  10   1       76.25       79.86      3.21 o 
  12  10   1       44.23       35.58      2.59 o 
  13  10   1       41.00       47.68      3.03 o 
 -13  11   1        0.04       -1.10      2.05 o 
 -12  11   1        0.46        2.15      1.95 o 
 -11  11   1      316.33      298.03      8.80 o 
 -10  11   1      289.53      276.30      8.73 o 
  -9  11   1       98.99       89.54      3.55 o 
  -8  11   1      381.93      348.59      9.17 o 
  -7  11   1       27.15       24.03      1.30 o 
  -6  11   1      300.09      307.27      2.79 o 
  -5  11   1      961.71      947.99      5.70 o 
  -4  11   1     1890.86     1821.29     13.47 o 
  -3  11   1      596.02      555.84      4.68 o 
  -2  11   1     1123.12     1092.16      7.49 o 
  -1  11   1     1251.34     1270.53      8.87 o 
   0  11   1      145.20      140.06      1.95 o 
   1  11   1     1036.75     1051.97      7.39 o 
   2  11   1      614.98      589.45      3.76 o 
   3  11   1       30.00       31.38      1.05 o 
   4  11   1     2171.43     2118.94     11.88 o 
   5  11   1      334.67      330.36      3.71 o 
   6  11   1      455.73      447.64      4.63 o 
   7  11   1        6.85        7.18      1.21 o 
   8  11   1      627.33      574.98      6.73 o 
   9  11   1       29.38       27.37      2.12 o 
  10  11   1      339.45      325.37      5.48 o 
  11  11   1       61.90       69.52      3.96 o 
  12  11   1        6.23        5.84      2.02 o 
  13  11   1        5.26        6.05      2.26 o 
 -13  12   1      138.39      143.51      6.05 o 
 -12  12   1       10.64        9.97      2.60 o 
 -11  12   1       43.25       42.09      3.16 o 
 -10  12   1      373.36      350.43      6.59 o 
  -9  12   1      808.45      784.80     10.08 o 
  -8  12   1        1.64        3.48      1.62 o 
  -7  12   1        2.18        4.56      1.12 o 
  -6  12   1      347.78      343.02      8.22 o 
  -5  12   1     1339.00     1363.42      9.23 o 
  -4  12   1      218.67      219.85      2.86 o 
  -3  12   1      447.58      404.75      3.83 o 
  -2  12   1      240.06      246.46      2.64 o 
  -1  12   1     2409.78     2286.53     17.45 o 
   0  12   1     1086.35     1086.62      9.27 o 
   1  12   1     1376.48     1364.07     10.90 o 
   2  12   1       18.89       19.07      1.43 o 
   3  12   1     1123.66     1078.20      7.40 o 
   4  12   1      448.19      452.65      3.69 o 
   5  12   1       12.40       15.28      1.55 o 
   6  12   1      806.06      784.31      7.66 o 
   7  12   1      373.89      381.90      5.20 o 
   8  12   1       93.40       97.83      5.20 o 
   9  12   1      717.20      687.06     13.40 o 
  10  12   1      111.05      105.52      3.41 o 
  11  12   1        0.35       -0.13      1.61 o 
  12  12   1       70.58       66.77      3.77 o 
 -12  13   1        0.56       -0.54      2.66 o 
 -11  13   1       30.37       33.42      3.07 o 
 -10  13   1       72.40       68.66      3.61 o 
  -9  13   1       15.73       16.08      2.13 o 
  -8  13   1       75.25       57.67      3.63 o 
  -7  13   1       28.27       29.72      2.45 o 
  -6  13   1       17.14       16.57      1.97 o 
  -5  13   1        0.47        0.43      1.09 o 
  -4  13   1      522.10      481.60      4.55 o 
  -3  13   1      200.90      202.24      2.70 o 
  -2  13   1      987.42      930.37      8.02 o 
  -1  13   1      284.98      260.97      3.43 o 
   0  13   1       20.26       13.46      0.91 o 
   1  13   1        1.94        3.90      0.64 o 
   2  13   1      858.95      781.39      8.84 o 
   3  13   1        0.23        0.15      0.70 o 
   4  13   1      150.09      137.82      2.14 o 
   5  13   1      403.42      392.90      4.37 o 
   6  13   1      205.43      200.11      3.32 o 
   7  13   1       43.48       45.22      2.10 o 
   8  13   1        2.55        3.77      1.58 o 
   9  13   1       52.53       47.83      2.50 o 
  10  13   1        3.17        3.31      1.67 o 
  11  13   1        3.55        4.01      2.01 o 
 -11  14   1       14.27       16.12      3.21 o 
 -10  14   1      407.22      437.94      7.75 o 
  -9  14   1      364.08      362.69      6.72 o 
  -8  14   1      494.02      493.81      7.59 o 
  -7  14   1       19.02       20.17      2.28 o 
  -6  14   1        0.08        1.88      1.26 o 
  -5  14   1       41.72       43.85      1.99 o 
  -4  14   1       22.73       24.74      1.86 o 
  -3  14   1       30.20       24.30      1.48 o 
  -2  14   1        5.78        4.03      1.40 o 
  -1  14   1      343.67      369.88      4.21 o 
   0  14   1      365.41      405.04      4.98 o 
   1  14   1      691.20      628.00      7.77 o 
   2  14   1      216.34      218.87      3.55 o 
   3  14   1       61.21       57.44      2.19 o 
   4  14   1       43.50       41.28      1.62 o 
   5  14   1       33.80       29.73      1.74 o 
   6  14   1       33.18       35.13      1.76 o 
   7  14   1       31.14       29.02      2.25 o 
   8  14   1      323.84      340.92      6.10 o 
   9  14   1      200.18      208.50      4.33 o 
  10  14   1        6.46        5.86      2.04 o 
  11  14   1       76.55       81.04      4.41 o 
 -10  15   1        2.74        1.86      3.22 o 
  -9  15   1       39.06       51.08      3.87 o 
  -8  15   1      586.72      588.85     11.73 o 
  -7  15   1      218.79      227.33      5.13 o 
  -6  15   1       14.70       15.51      1.95 o 
  -5  15   1       68.81       64.16      2.37 o 
  -4  15   1      144.14      154.29      2.97 o 
  -3  15   1      343.32      326.04      4.19 o 
  -2  15   1       57.68       62.29      2.89 o 
  -1  15   1      716.98      709.02      9.10 o 
   0  15   1      326.54      305.53      4.97 o 
   1  15   1      510.52      497.37      5.03 o 
   2  15   1       80.74       98.62      2.60 o 
   3  15   1       62.26       55.11      2.48 o 
   4  15   1      103.52      109.75      2.57 o 
   5  15   1       35.34       33.02      1.63 o 
   6  15   1        6.53        5.67      1.26 o 
   7  15   1      175.28      181.56      3.73 o 
   8  15   1      411.74      422.59      6.01 o 
   9  15   1       57.97       66.54      4.21 o 
  10  15   1       24.64       23.32      2.70 o 
 -10  16   1       83.67       77.04      5.11 o 
  -9  16   1       16.76       15.35      5.91 o 
  -8  16   1       32.73       28.69      3.08 o 
  -7  16   1      633.52      669.22      8.99 o 
  -6  16   1      399.91      408.08     11.24 o 
  -5  16   1        0.44        0.67      1.38 o 
  -4  16   1      267.21      244.38      3.77 o 
  -3  16   1      144.31      144.07      4.19 o 
  -2  16   1      204.58      215.78      4.95 o 
  -1  16   1        0.61        3.38      1.74 o 
   0  16   1       87.93       88.84      2.96 o 
   1  16   1      188.31      168.48      5.11 o 
   2  16   1      293.92      304.96      4.17 o 
   3  16   1       87.04       77.35      2.55 o 
   4  16   1      224.71      211.45      3.87 o 
   5  16   1      282.08      292.32      3.68 o 
   6  16   1      708.17      754.18      7.63 o 
   7  16   1      138.09      144.23      4.81 o 
   8  16   1       19.54       27.41      2.33 o 
   9  16   1       71.21       73.10      3.57 o 
  -8  17   1        0.12       -1.34      2.19 o 
  -7  17   1        0.03        1.97      2.96 o 
  -6  17   1       62.92       59.21      2.90 o 
  -5  17   1      239.59      244.88      4.57 o 
  -4  17   1      205.42      205.71      5.13 o 
  -3  17   1       10.67        4.25      1.95 o 
  -2  17   1        2.71        0.94      1.74 o 
  -1  17   1       35.61       37.19      2.89 o 
   0  17   1       35.61       31.56      2.79 o 
   1  17   1        4.87        5.97      2.05 o 
   2  17   1       23.97       22.26      1.61 o 
   3  17   1       57.53       55.67      2.31 o 
   4  17   1       59.55       58.32      2.55 o 
   5  17   1       91.88       78.85      4.78 o 
   6  17   1       50.98       58.90      3.87 o 
   7  17   1       17.18       19.58      1.99 o 
   8  17   1       82.00       96.14      6.70 o 
  -7  18   1       20.01       24.17      2.77 o 
  -6  18   1      277.08      295.60     11.82 o 
  -5  18   1       68.68       66.11      6.45 o 
  -4  18   1        0.01        1.16      2.45 o 
  -3  18   1      275.95      271.45      5.88 o 
  -2  18   1       11.05        9.50      2.17 o 
  -1  18   1       13.33       16.59      2.48 o 
   0  18   1        6.95        5.92      4.69 o 
   1  18   1       41.99       39.86      3.53 o 
   2  18   1       24.16       21.32      2.57 o 
   3  18   1       32.53       32.52      2.89 o 
   4  18   1       21.98       22.25      2.23 o 
   5  18   1       52.89       55.96      3.58 o 
   6  18   1       83.80       87.15      4.84 o 
   7  18   1        8.39        5.80      2.68 o 
  -5  19   1      401.68      408.47     13.97 o 
  -4  19   1      312.48      335.91     12.36 o 
  -3  19   1        8.54        8.60      4.30 o 
  -2  19   1       13.15       12.75      2.36 o 
  -1  19   1       71.09       64.92      4.53 o 
   0  19   1        1.05       -1.25      2.20 o 
   1  19   1       36.37       30.90      4.84 o 
   2  19   1        5.29        5.14      2.13 o 
   3  19   1        0.48       -3.14      4.57 o 
   4  19   1      743.06      798.13     20.42 o 
   5  19   1      120.66      135.44      9.14 o 
  -2  20   1       23.71       20.42      5.37 o 
  -1  20   1       21.48       17.50      3.21 o 
   0  20   1       89.37       85.99      6.99 o 
   1  20   1       54.91       53.75      5.91 o 
   2  20   1        0.40        1.29      2.68 o 
 -16   0   2        0.65        0.54      3.76 o 
 -15   0   2       25.58       23.11      4.84 o 
 -14   0   2       39.25       33.86      4.84 o 
 -13   0   2        5.66        0.54      3.22 o 
 -12   0   2       44.51       45.04      2.68 o 
 -11   0   2      505.39      493.75     14.51 o 
 -10   0   2        1.99        7.14      6.45 o 
  -9   0   2     6028.05     5974.92     52.41 o 
  -8   0   2      219.26      213.37      3.98 o 
  -7   0   2        2.92        3.44      0.89 o 
  -6   0   2     1090.76     1115.33      9.46 o 
  -5   0   2      322.48      279.46      4.74 o 
  -4   0   2     3294.68     3327.87     29.64 o 
  -3   0   2     2624.24     2673.92     23.94 o 
  -2   0   2        1.49        1.68      1.03 o 
  -1   0   2    16035.87    15965.19     98.08 o 
   0   0   2    38027.97    35688.52    424.06 o 
   1   0   2    25448.21    25423.06    137.24 o 
   2   0   2     1818.85     1818.92      9.75 o 
   3   0   2     2546.79     2477.38     15.72 o 
   4   0   2      551.16      543.10      4.81 o 
   5   0   2       75.20       77.04      1.57 o 
   6   0   2        5.20        8.45      0.91 o 
   7   0   2        6.29        8.42      1.13 o 
   8   0   2     2120.85     2118.84     15.30 o 
   9   0   2      810.01      812.73      7.74 o 
  10   0   2      312.18      311.76      5.44 o 
  11   0   2      364.83      368.76      6.48 o 
  12   0   2     1031.27     1051.05     12.87 o 
  13   0   2        0.77       -1.24      1.74 o 
  14   0   2        2.11        2.15      2.66 o 
  15   0   2        5.23       13.09      3.21 o 
 -16   1   2      131.02      158.29      6.84 o 
 -15   1   2        8.71        7.74      2.83 o 
 -14   1   2        1.19        2.42      2.66 o 
 -13   1   2        0.70        0.59      2.42 o 
 -12   1   2      246.36      235.05      4.56 o 
 -11   1   2      972.25      967.48     10.04 o 
 -10   1   2      373.06      357.78      4.05 o 
  -9   1   2      781.34      755.82      6.45 o 
  -8   1   2      259.90      281.35      3.26 o 
  -7   1   2      337.99      365.58      3.62 o 
  -6   1   2      529.12      509.33      4.18 o 
  -5   1   2     2938.94     3169.63     20.36 o 
  -4   1   2       85.76       76.73      1.78 o 
  -3   1   2      438.50      430.92      3.76 o 
  -2   1   2     6876.35     6974.66     38.93 o 
  -1   1   2     5587.78     5737.35     27.86 o 
   0   1   2     7189.04     7334.65     38.62 o 
   1   1   2    56014.80    53746.14    634.20 o 
   2   1   2     3687.73     3695.80     13.63 o 
   3   1   2      660.44      711.23      3.19 o 
   4   1   2      591.79      562.67      4.07 o 
   5   1   2     2131.89     2189.33      9.86 o 
   6   1   2        6.55        8.38      0.66 o 
   7   1   2      647.24      670.30      4.44 o 
   8   1   2       87.25       86.02      1.65 o 
   9   1   2       26.60       27.91      1.70 o 
  10   1   2       96.52       96.45      2.17 o 
  11   1   2      118.31      126.84      3.48 o 
  12   1   2      772.20      776.66     11.54 o 
  13   1   2       12.06       13.41      1.60 o 
  14   1   2        1.94        2.97      1.70 o 
  15   1   2       18.42       14.70      2.48 o 
 -16   2   2        5.21        5.37      3.76 o 
 -15   2   2       89.14       93.41      5.12 o 
 -14   2   2       33.27       35.30      3.80 o 
 -13   2   2        1.27       -0.78      2.06 o 
 -12   2   2       34.78       33.98      2.31 o 
 -11   2   2        0.28       -1.28      1.42 o 
 -10   2   2     3895.25     3675.18     28.51 o 
  -9   2   2      120.87      111.94      2.92 o 
  -8   2   2      142.21      162.78      2.26 o 
  -7   2   2       31.72       28.89      1.08 o 
  -6   2   2      149.82      164.63      2.70 o 
  -5   2   2       84.45       88.77      2.17 o 
  -4   2   2        1.93       18.72      6.18 o 
  -3   2   2     2858.66     2852.41     17.94 o 
  -2   2   2      382.59      382.30      3.12 o 
  -1   2   2     1733.22     1688.00      8.24 o 
   0   2   2      615.83      575.45      2.98 o 
   1   2   2     6958.76     7091.97     27.05 o 
   2   2   2        6.33        9.90      0.49 o 
   3   2   2      284.19      307.14      1.97 o 
   4   2   2      211.22      195.00      1.55 o 
   5   2   2     1154.77     1178.80      6.81 o 
   6   2   2     1843.73     1844.94     10.01 o 
   7   2   2       14.65       20.16      1.07 o 
   8   2   2       62.34       59.67      1.53 o 
   9   2   2      270.80      269.52      3.42 o 
  10   2   2        5.11        3.37      1.10 o 
  11   2   2        4.32        3.94      1.27 o 
  12   2   2        0.01        3.20      1.36 o 
  13   2   2      135.29      136.24      3.07 o 
  14   2   2       73.90       74.80      3.16 o 
  15   2   2        4.75        5.11      2.15 o 
 -16   3   2       99.84      114.72      5.88 o 
 -15   3   2       18.16       20.70      4.57 o 
 -14   3   2       55.44       64.48      9.14 o 
 -13   3   2        9.21        5.36      1.62 o 
 -12   3   2       37.58       40.05      2.53 o 
 -11   3   2      446.65      403.05      6.01 o 
 -10   3   2      462.09      444.84      6.24 o 
  -9   3   2      413.55      355.65      5.22 o 
  -8   3   2      491.05      480.72      5.98 o 
  -7   3   2      556.47      509.83      5.22 o 
  -6   3   2      660.46      710.28      6.17 o 
  -5   3   2     2670.02     3048.59     17.18 o 
  -4   3   2      210.18      221.74      2.40 o 
  -3   3   2      102.72      134.88      1.58 o 
  -2   3   2     1768.72     1853.13      9.76 o 
  -1   3   2      437.67      503.91      2.85 o 
   0   3   2      296.11      307.15      1.82 o 
   1   3   2      150.23      124.55      0.99 o 
   2   3   2     1462.12     1430.43      5.89 o 
   3   3   2      851.29      838.03      4.11 o 
   4   3   2      442.34      459.26      3.00 o 
   5   3   2      924.03      904.67      5.27 o 
   6   3   2     1492.39     1532.16      8.68 o 
   7   3   2       20.05       16.80      0.92 o 
   8   3   2       89.76       85.69      1.99 o 
   9   3   2        8.96        9.41      1.28 o 
  10   3   2      919.66      913.09      7.18 o 
  11   3   2      726.97      724.11      7.46 o 
  12   3   2      368.61      358.02      5.18 o 
  13   3   2       23.80       20.76      2.06 o 
  14   3   2       21.32       27.27      2.22 o 
  15   3   2        3.81        6.45      3.76 o 
 -15   4   2       40.88       38.89      3.98 o 
 -14   4   2        0.45       -2.28      2.28 o 
 -13   4   2      199.93      198.58      5.63 o 
 -12   4   2      558.58      524.25      7.49 o 
 -11   4   2      375.81      309.22      5.22 o 
 -10   4   2      627.93      584.34      7.41 o 
  -9   4   2      102.48       90.88      2.85 o 
  -8   4   2     1187.27     1173.11     11.16 o 
  -7   4   2     3181.41     3225.42     21.36 o 
  -6   4   2      912.79      960.87      7.79 o 
  -5   4   2      831.99      973.44      7.55 o 
  -4   4   2    16354.37    17054.79     93.62 o 
  -3   4   2     1348.63     1336.15      7.38 o 
  -2   4   2     1754.47     1747.47      9.29 o 
  -1   4   2      290.48      293.79      2.01 o 
   0   4   2       46.13       47.90      0.91 o 
   1   4   2      648.64      640.83      3.11 o 
   2   4   2      132.41      119.32      1.14 o 
   3   4   2     1485.04     1502.97      6.66 o 
   4   4   2        2.93        3.72      0.45 o 
   5   4   2      697.34      654.86      4.00 o 
   6   4   2     1623.74     1609.63      8.47 o 
   7   4   2     3548.98     3626.29     19.67 o 
   8   4   2       43.40       40.42      1.52 o 
   9   4   2      175.62      178.94      3.53 o 
  10   4   2      500.73      485.35      4.89 o 
  11   4   2      102.17      101.26      2.93 o 
  12   4   2      354.78      362.74      5.24 o 
  13   4   2       37.06       32.22      2.30 o 
  14   4   2       88.64       89.21      3.60 o 
 -15   5   2      246.96      225.20     10.21 o 
 -14   5   2      383.50      431.15     12.63 o 
 -13   5   2      205.61      202.68      4.81 o 
 -12   5   2        5.32        4.77      1.74 o 
 -11   5   2      502.83      477.23      6.91 o 
 -10   5   2        0.03        0.18      1.24 o 
  -9   5   2      561.24      510.59      7.35 o 
  -8   5   2       13.92       12.06      1.26 o 
  -7   5   2        6.81        5.80      1.07 o 
  -6   5   2     2196.47     2320.81     15.92 o 
  -5   5   2      943.57      848.56      9.02 o 
  -4   5   2     1110.99     1086.84      6.94 o 
  -3   5   2      280.06      300.51      2.44 o 
  -2   5   2       65.48       60.50      1.02 o 
  -1   5   2     1027.35     1022.03      4.55 o 
   0   5   2      183.65      196.70      1.37 o 
   1   5   2      162.99      153.80      1.22 o 
   2   5   2      394.20      425.02      2.21 o 
   3   5   2      664.65      636.74      4.24 o 
   4   5   2     1606.40     1647.46      7.30 o 
   5   5   2     3385.37     3417.82     14.00 o 
   6   5   2     1220.09     1249.88      7.07 o 
   7   5   2       22.05       19.27      1.09 o 
   8   5   2      381.51      364.92      3.98 o 
   9   5   2      137.09      129.64      2.94 o 
  10   5   2       59.48       61.81      2.39 o 
  11   5   2       59.24       57.64      2.45 o 
  12   5   2      117.64      111.76      3.12 o 
  13   5   2       43.74       52.47      3.00 o 
  14   5   2      130.40      147.74      4.29 o 
 -15   6   2       43.50       48.96      4.56 o 
 -14   6   2       13.85       16.66      4.30 o 
 -13   6   2       18.48       22.11      4.29 o 
 -12   6   2       82.34       67.97      3.99 o 
 -11   6   2        0.51        2.72      1.64 o 
 -10   6   2      509.73      486.78      9.59 o 
  -9   6   2      189.65      179.88      4.90 o 
  -8   6   2       97.18       95.48      2.64 o 
  -7   6   2        7.88        2.56      0.98 o 
  -6   6   2        0.01       -0.81      0.81 o 
  -5   6   2      174.36      181.92      3.10 o 
  -4   6   2     1458.41     1708.81     12.54 o 
  -3   6   2      648.59      663.83      3.72 o 
  -2   6   2     1906.52     2074.37      9.47 o 
  -1   6   2     1744.59     1745.34      7.61 o 
   0   6   2       57.03       89.52      1.02 o 
   1   6   2       24.02       18.26      0.57 o 
   2   6   2      415.92      466.57      2.43 o 
   3   6   2       17.45       21.35      0.68 o 
   4   6   2     1901.02     2011.34      8.68 o 
   5   6   2       53.45       64.06      1.17 o 
   6   6   2       15.89       12.99      0.81 o 
   7   6   2        0.11       -0.77      0.81 o 
   8   6   2       37.61       41.39      1.56 o 
   9   6   2      128.89      127.86      2.28 o 
  10   6   2      140.93      145.50      3.17 o 
  11   6   2       19.23       17.14      1.72 o 
  12   6   2      175.01      184.43      4.36 o 
  13   6   2       17.42       20.62      2.56 o 
  14   6   2        0.05        0.12      2.95 o 
 -15   7   2      214.37      238.34     14.78 o 
 -14   7   2      282.43      288.93      6.19 o 
 -13   7   2       41.52       37.73      2.89 o 
 -12   7   2      187.61      182.47      4.13 o 
 -11   7   2        1.35       -0.83      1.42 o 
 -10   7   2       67.78       59.20      3.02 o 
  -9   7   2      109.88       96.98      3.10 o 
  -8   7   2       55.13       51.36      2.07 o 
  -7   7   2       93.97       93.43      2.27 o 
  -6   7   2      327.86      315.37      3.59 o 
  -5   7   2     1607.81     1590.95     10.69 o 
  -4   7   2      527.06      558.80      4.98 o 
  -3   7   2     2018.67     2081.97      9.63 o 
  -2   7   2     1043.15     1068.51      5.37 o 
  -1   7   2        4.05        6.34      0.47 o 
   0   7   2      123.24      116.91      1.16 o 
   1   7   2        6.41       12.70      0.71 o 
   2   7   2     1739.81     1905.97      7.36 o 
   3   7   2     1363.12     1401.89      6.36 o 
   4   7   2      510.82      483.46      2.99 o 
   5   7   2      164.85      146.49      1.70 o 
   6   7   2        1.36        0.30      0.61 o 
   7   7   2      789.73      791.27      5.15 o 
   8   7   2        0.20        1.04      0.98 o 
   9   7   2        7.79        5.22      1.20 o 
  10   7   2       33.55       34.01      1.82 o 
  11   7   2       71.43       79.04      3.49 o 
  12   7   2       84.07       76.31      3.21 o 
  13   7   2      162.13      169.87      4.96 o 
  14   7   2       23.35       28.32      3.26 o 
 -14   8   2       48.92       48.12      3.39 o 
 -13   8   2      264.20      277.14      6.16 o 
 -12   8   2      154.33      152.55      4.42 o 
 -11   8   2       53.44       54.64      2.67 o 
 -10   8   2      593.49      554.57      9.77 o 
  -9   8   2      630.60      640.54      7.04 o 
  -8   8   2      171.99      181.26      3.09 o 
  -7   8   2        7.13        5.59      1.04 o 
  -6   8   2     2452.46     2380.69     17.33 o 
  -5   8   2       77.21       72.76      1.44 o 
  -4   8   2      384.36      357.99      3.37 o 
  -3   8   2      256.71      250.34      2.14 o 
  -2   8   2       48.59       79.76      1.08 o 
  -1   8   2      994.96      951.69      5.19 o 
   0   8   2     3705.22     3870.48     15.18 o 
   1   8   2       81.64       73.08      1.11 o 
   2   8   2      223.07      243.84      1.83 o 
   3   8   2     1672.81     1678.03      7.44 o 
   4   8   2        0.43       -0.51      0.57 o 
   5   8   2       24.03       24.89      0.88 o 
   6   8   2      139.44      138.53      2.49 o 
   7   8   2       12.98       15.20      1.18 o 
   8   8   2      492.47      482.33      4.77 o 
   9   8   2       62.48       63.34      2.34 o 
  10   8   2        0.99        3.87      1.44 o 
  11   8   2        0.15        1.07      1.83 o 
  12   8   2      245.74      251.26      5.79 o 
  13   8   2       78.65       89.41      4.48 o 
 -14   9   2        0.20       -1.61      1.95 o 
 -13   9   2       20.59       22.35      2.65 o 
 -12   9   2      235.63      235.91      5.57 o 
 -11   9   2      518.44      536.26     13.97 o 
 -10   9   2       11.59       11.20      2.09 o 
  -9   9   2      158.77      128.44      3.21 o 
  -8   9   2      480.38      476.14      6.05 o 
  -7   9   2     1416.82     1338.17     10.25 o 
  -6   9   2      740.26      714.13      7.56 o 
  -5   9   2       36.24       37.31      1.56 o 
  -4   9   2        0.72        1.03      0.61 o 
  -3   9   2      116.34      109.29      1.43 o 
  -2   9   2      506.48      515.94      3.41 o 
  -1   9   2        2.62        5.23      0.43 o 
   0   9   2      130.56      131.56      1.52 o 
   1   9   2     1818.78     1793.40      8.18 o 
   2   9   2      603.37      572.51      3.46 o 
   3   9   2        0.39        0.02      0.52 o 
   4   9   2        0.03        0.19      0.59 o 
   5   9   2        1.49        0.96      0.81 o 
   6   9   2      177.98      187.03      2.36 o 
   7   9   2     2069.12     2052.69     14.86 o 
   8   9   2      806.47      786.44      6.46 o 
   9   9   2      277.47      266.24      5.62 o 
  10   9   2      304.94      323.57      4.79 o 
  11   9   2      386.90      394.65      6.16 o 
  12   9   2        8.57        7.36      2.32 o 
  13   9   2        6.32        2.87      2.17 o 
 -14  10   2       20.30       20.10      2.76 o 
 -13  10   2        7.93        6.92      2.26 o 
 -12  10   2        0.02       -1.01      1.81 o 
 -11  10   2       10.04        6.64      2.49 o 
 -10  10   2      222.84      206.40      5.07 o 
  -9  10   2        2.95        4.77      1.74 o 
  -8  10   2        2.13        5.78      1.17 o 
  -7  10   2        0.35        0.63      1.07 o 
  -6  10   2     2558.58     2494.51     12.87 o 
  -5  10   2      270.44      252.17      2.81 o 
  -4  10   2       44.53       47.22      1.29 o 
  -3  10   2      480.81      474.08      4.46 o 
  -2  10   2      148.55      136.97      1.66 o 
  -1  10   2       50.14       41.02      0.84 o 
   0  10   2      229.07      240.64      1.70 o 
   1  10   2        7.77        9.82      0.54 o 
   2  10   2      300.80      312.68      3.50 o 
   3  10   2        2.67        4.24      0.62 o 
   4  10   2       60.21       64.87      1.28 o 
   5  10   2       23.40       23.61      1.06 o 
   6  10   2      391.94      379.88      3.81 o 
   7  10   2        7.92        9.07      1.31 o 
   8  10   2       11.73       17.25      1.56 o 
   9  10   2       15.06       14.04      1.88 o 
  10  10   2       19.30       19.41      2.00 o 
  11  10   2       30.48       27.40      2.34 o 
  12  10   2       10.89        9.14      2.00 o 
  13  10   2        1.52       -0.34      2.13 o 
 -13  11   2       71.68       66.50      5.16 o 
 -12  11   2      285.42      318.00      6.69 o 
 -11  11   2       49.21       42.03      3.07 o 
 -10  11   2        9.28       11.47      2.05 o 
  -9  11   2       70.62       50.03      2.99 o 
  -8  11   2      499.08      492.38      7.27 o 
  -7  11   2      253.39      282.53      7.31 o 
  -6  11   2        7.80        6.99      0.88 o 
  -5  11   2      318.07      300.03      2.76 o 
  -4  11   2        1.60        1.88      0.84 o 
  -3  11   2      859.79      839.91      5.64 o 
  -2  11   2      807.03      830.75      5.09 o 
  -1  11   2      460.88      480.68      3.71 o 
   0  11   2       16.25       10.19      0.66 o 
   1  11   2      301.42      310.50      2.33 o 
   2  11   2     1163.78     1166.31      6.14 o 
   3  11   2      570.21      586.93      4.10 o 
   4  11   2      351.39      346.73      3.48 o 
   5  11   2      192.31      196.58      2.45 o 
   6  11   2        6.03        9.69      1.61 o 
   7  11   2      101.75       93.98      2.86 o 
   8  11   2       44.68       42.11      3.34 o 
   9  11   2        0.15       -1.55      1.55 o 
  10  11   2      126.96      130.61      3.73 o 
  11  11   2       91.70       92.92      4.13 o 
  12  11   2       81.96       81.34      5.11 o 
 -13  12   2       54.99       56.32      4.65 o 
 -12  12   2        0.57        3.45      2.05 o 
 -11  12   2       25.27       36.73      2.99 o 
 -10  12   2      204.72      217.34      8.06 o 
  -9  12   2       55.13       53.13      3.14 o 
  -8  12   2       29.41       23.36      2.28 o 
  -7  12   2        1.68       -0.74      1.42 o 
  -6  12   2      235.22      246.43      4.11 o 
  -5  12   2       20.55       17.78      1.50 o 
  -4  12   2      277.06      287.23      2.88 o 
  -3  12   2      140.17      149.56      2.83 o 
  -2  12   2        6.17        5.70      0.78 o 
  -1  12   2       57.68       55.49      1.36 o 
   0  12   2       16.81       22.08      0.89 o 
   1  12   2        0.19        1.31      0.54 o 
   2  12   2        8.54       11.38      0.72 o 
   3  12   2      195.05      201.95      2.16 o 
   4  12   2       36.26       37.78      1.53 o 
   5  12   2      429.88      433.17      5.74 o 
   6  12   2        6.00        3.86      1.40 o 
   7  12   2        6.72       11.52      1.63 o 
   8  12   2       72.30       74.26      3.18 o 
   9  12   2      239.44      239.46      4.81 o 
  10  12   2        3.97        6.70      1.85 o 
  11  12   2        0.05        0.19      1.95 o 
  12  12   2       69.68       78.67      4.09 o 
 -12  13   2        2.50        2.46      2.58 o 
 -11  13   2       48.40       40.72      4.08 o 
 -10  13   2       34.86       33.27      2.76 o 
  -9  13   2        7.65        7.98      1.89 o 
  -8  13   2      236.60      248.59      5.30 o 
  -7  13   2       97.88       99.99      3.46 o 
  -6  13   2      496.09      499.73      7.14 o 
  -5  13   2      929.40      914.19     13.65 o 
  -4  13   2     1009.06      987.61      8.77 o 
  -3  13   2       63.47       70.74      2.13 o 
  -2  13   2       82.60       78.38      1.48 o 
  -1  13   2      285.39      269.00      3.95 o 
   0  13   2        5.70        3.49      1.05 o 
   1  13   2       43.34       37.88      1.78 o 
   2  13   2        3.82        6.11      0.77 o 
   3  13   2       34.48       29.32      1.34 o 
   4  13   2      599.92      596.87      8.30 o 
   5  13   2      623.39      632.55      6.98 o 
   6  13   2       27.12       27.64      1.95 o 
   7  13   2      347.51      357.48      5.33 o 
   8  13   2      113.69      110.40      3.88 o 
   9  13   2      157.30      155.99      3.92 o 
  10  13   2        0.37       -0.75      1.85 o 
  11  13   2       47.31       44.72      3.30 o 
 -11  14   2      180.39      222.90      7.10 o 
 -10  14   2      240.31      265.37      6.24 o 
  -9  14   2        1.39       -1.21      1.74 o 
  -8  14   2       11.42        8.01      2.05 o 
  -7  14   2       44.96       41.13      4.11 o 
  -6  14   2      109.78      120.69      5.50 o 
  -5  14   2      272.20      276.10      4.14 o 
  -4  14   2        7.14        9.72      1.35 o 
  -3  14   2      112.09      118.24      2.61 o 
  -2  14   2        0.02        0.24      0.94 o 
  -1  14   2       20.79       17.67      2.55 o 
   0  14   2       23.33       21.95      1.53 o 
   1  14   2       84.04       79.34      2.38 o 
   2  14   2      480.02      441.00      6.78 o 
   3  14   2       59.52       50.91      1.90 o 
   4  14   2        2.59        0.71      1.09 o 
   5  14   2       10.89       14.07      1.51 o 
   6  14   2       97.49      100.01      2.91 o 
   7  14   2       11.02       10.37      1.55 o 
   8  14   2       21.44       23.86      2.14 o 
   9  14   2       87.79       91.15      4.89 o 
  10  14   2        4.46        3.40      2.13 o 
 -10  15   2       36.64       47.30      3.87 o 
  -9  15   2       74.41       80.54      7.26 o 
  -8  15   2       71.06       68.44      3.64 o 
  -7  15   2        5.09        3.34      1.81 o 
  -6  15   2      167.41      172.67      5.03 o 
  -5  15   2       21.30       21.53      1.71 o 
  -4  15   2      190.05      186.05      3.33 o 
  -3  15   2       18.65       23.64      1.56 o 
  -2  15   2        1.19        0.99      1.42 o 
  -1  15   2      146.55      130.13      3.82 o 
   0  15   2      276.93      259.58      5.28 o 
   1  15   2       30.73       32.48      1.80 o 
   2  15   2       75.74       76.91      2.48 o 
   3  15   2      221.87      222.47      3.15 o 
   4  15   2       40.55       41.65      2.10 o 
   5  15   2       18.08       15.09      1.94 o 
   6  15   2       52.66       48.15      2.34 o 
   7  15   2       32.76       32.44      2.27 o 
   8  15   2        8.52        7.46      2.06 o 
   9  15   2       10.28        9.94      2.26 o 
  -9  16   2        4.59        2.77      4.57 o 
  -8  16   2       21.94       23.42      2.69 o 
  -7  16   2        9.10        9.32      2.70 o 
  -6  16   2        1.22        1.15      1.56 o 
  -5  16   2       30.42       33.88      3.42 o 
  -4  16   2      210.15      203.16      3.62 o 
  -3  16   2      259.64      241.32      7.35 o 
  -2  16   2       78.05       72.10      3.39 o 
  -1  16   2        2.99        1.07      1.55 o 
   0  16   2       17.05       15.26      2.17 o 
   1  16   2       13.60       10.78      1.99 o 
   2  16   2       18.38       24.02      3.44 o 
   3  16   2      118.68      106.19      3.09 o 
   4  16   2        0.44        1.04      1.08 o 
   5  16   2      115.40      101.71      2.56 o 
   6  16   2       47.84       49.44      2.41 o 
   7  16   2       81.22       83.57      3.61 o 
   8  16   2        2.05        2.09      1.86 o 
  -8  17   2      143.68      133.73      5.16 o 
  -7  17   2       18.87       15.18      2.35 o 
  -6  17   2        0.37       -0.05      3.76 o 
  -5  17   2       13.48       16.27      1.79 o 
  -4  17   2       22.60       12.59      2.13 o 
  -3  17   2      131.12      124.57      7.63 o 
  -2  17   2      121.10      126.98      8.65 o 
  -1  17   2      221.50      234.09      5.37 o 
   0  17   2       82.64       87.00      3.82 o 
   1  17   2      595.23      630.35     10.62 o 
   2  17   2      124.27      124.89      3.63 o 
   3  17   2       16.40       17.91      1.82 o 
   4  17   2       43.55       40.82      2.41 o 
   5  17   2       27.20       32.74      2.60 o 
   6  17   2       34.26       40.04      4.03 o 
   7  17   2        0.17       -1.70      2.19 o 
  -7  18   2        1.42        0.59      2.15 o 
  -6  18   2       71.46       65.57      6.99 o 
  -5  18   2       13.42       20.42      4.84 o 
  -4  18   2       65.05       74.71      6.45 o 
  -3  18   2        3.68        6.42      2.05 o 
  -2  18   2       10.13       10.33      2.26 o 
  -1  18   2      186.59      177.97      5.06 o 
   0  18   2      618.08      658.95     16.34 o 
   1  18   2        6.75       10.46      2.83 o 
   2  18   2      162.28      178.15      4.97 o 
   3  18   2       32.04       34.42      2.19 o 
   4  18   2       32.61       29.30      3.23 o 
   5  18   2        9.62       10.37      3.22 o 
   6  18   2        3.95       -0.90      2.19 o 
  -5  19   2       64.90       68.80      6.99 o 
  -4  19   2      132.61      133.83      8.60 o 
  -3  19   2        0.59        3.76      3.76 o 
  -2  19   2       48.60       60.74      5.37 o 
  -1  19   2      119.52      128.03      5.32 o 
   0  19   2       29.09       34.87      2.89 o 
   1  19   2       49.27       60.73      4.56 o 
   2  19   2        0.01        0.54      3.22 o 
   3  19   2        3.52        1.07      2.58 o 
   4  19   2       85.63       89.76      8.60 o 
 -16   1   3       11.67        5.91      3.04 o 
 -15   1   3      100.53       84.92      5.32 o 
 -14   1   3      954.91      975.27     49.72 o 
 -13   1   3       40.00       44.87      6.45 o 
 -12   1   3       32.04       32.45      2.01 o 
 -11   1   3       66.26       62.90      2.63 o 
 -10   1   3      105.63      104.40      4.11 o 
  -9   1   3      111.63      106.25      2.33 o 
  -8   1   3      330.79      325.82      3.62 o 
  -7   1   3       56.25       57.34      2.66 o 
  -6   1   3     1530.17     1476.87     15.77 o 
  -5   1   3     2107.41     2027.04     16.76 o 
  -4   1   3      569.87      593.64      5.37 o 
  -3   1   3      246.92      260.76      2.59 o 
  -2   1   3     1084.81     1049.11      6.36 o 
  -1   1   3        2.45        0.00      0.50 o 
   0   1   3      828.05      866.92      4.75 o 
   1   1   3     1684.17     1717.36      7.80 o 
   2   1   3      351.32      356.68      2.24 o 
   3   1   3      150.73      133.23      1.56 o 
   4   1   3     2005.60     1936.53     13.09 o 
   5   1   3       36.48       35.80      1.53 o 
   6   1   3      176.27      189.30      2.07 o 
   7   1   3       45.91       38.93      1.29 o 
   8   1   3      627.08      615.60      5.16 o 
   9   1   3        3.00        2.03      1.16 o 
  10   1   3       15.52       15.58      1.34 o 
  11   1   3       27.88       29.74      2.20 o 
  12   1   3        3.26        5.38      1.61 o 
  13   1   3      237.19      242.61      5.17 o 
  14   1   3        0.01       -1.85      1.85 o 
 -16   2   3      235.66      263.00      9.94 o 
 -15   2   3        0.64        0.21      2.45 o 
 -14   2   3        0.10        2.69      2.66 o 
 -13   2   3      262.52      245.29     12.09 o 
 -12   2   3      302.09      306.16      5.28 o 
 -11   2   3      332.03      314.18      5.21 o 
 -10   2   3      819.07      808.38      6.90 o 
  -9   2   3      812.60      815.99      7.21 o 
  -8   2   3       80.71       75.89      1.84 o 
  -7   2   3      958.53      905.11     11.40 o 
  -6   2   3       11.41        9.62      1.24 o 
  -5   2   3     1223.91     1333.22     11.48 o 
  -4   2   3     3223.38     3230.98     18.51 o 
  -3   2   3     1372.41     1365.95      8.01 o 
  -2   2   3      100.83       96.39      1.47 o 
  -1   2   3        1.12        2.66      0.71 o 
   0   2   3       26.50       18.28      0.76 o 
   1   2   3        8.40        9.92      0.62 o 
   2   2   3      138.74      116.74      1.37 o 
   3   2   3      850.83      846.44      4.89 o 
   4   2   3      266.05      272.35      2.53 o 
   5   2   3      474.71      457.22      3.21 o 
   6   2   3      679.66      645.51      4.54 o 
   7   2   3       17.71       16.93      0.94 o 
   8   2   3      172.24      166.90      2.55 o 
   9   2   3       22.17       17.59      1.27 o 
  10   2   3        4.19        4.45      1.16 o 
  11   2   3       55.65       57.16      2.52 o 
  12   2   3       29.79       24.48      2.11 o 
  13   2   3      151.29      148.22      4.29 o 
  14   2   3       25.92       32.05      3.49 o 
 -15   3   3       17.61       21.36      5.91 o 
 -14   3   3      128.00      123.89      5.70 o 
 -13   3   3      146.10      146.29      5.64 o 
 -12   3   3      544.04      534.08      7.43 o 
 -11   3   3      748.87      717.96     11.25 o 
 -10   3   3      183.26      202.19      4.19 o 
  -9   3   3     1003.35      942.11      9.90 o 
  -8   3   3     2022.27     1979.39     13.76 o 
  -7   3   3      271.79      247.73      5.12 o 
  -6   3   3      328.07      394.04      8.09 o 
  -5   3   3      424.18      480.32      5.59 o 
  -4   3   3      174.71      202.27      2.59 o 
  -3   3   3       39.94       34.01      1.57 o 
  -2   3   3     1934.69     1905.59      9.69 o 
  -1   3   3      681.01      703.99      4.60 o 
   0   3   3       95.48       78.43      1.14 o 
   1   3   3     2286.19     2152.05     10.05 o 
   2   3   3      827.57      781.39      4.26 o 
   3   3   3      346.71      363.18      2.80 o 
   4   3   3      136.05      137.43      1.80 o 
   5   3   3       84.09       98.20      1.76 o 
   6   3   3      149.43      160.72      2.04 o 
   7   3   3       37.27       43.35      1.35 o 
   8   3   3       37.55       35.52      1.50 o 
   9   3   3      335.93      341.28      4.21 o 
  10   3   3      712.35      724.89      6.22 o 
  11   3   3      176.55      185.58      3.82 o 
  12   3   3        2.03        3.80      1.62 o 
  13   3   3      372.29      353.14      5.51 o 
  14   3   3        0.02       -0.70      2.26 o 
 -15   4   3        6.31        9.14      3.04 o 
 -14   4   3        5.01        7.53      5.64 o 
 -13   4   3        0.23        1.28      1.74 o 
 -12   4   3        1.14        1.25      1.55 o 
 -11   4   3       69.33       60.08      2.94 o 
 -10   4   3       14.20       15.55      2.27 o 
  -9   4   3     1076.42     1063.47     10.83 o 
  -8   4   3       35.08       27.10      1.86 o 
  -7   4   3       54.26       50.07      2.83 o 
  -6   4   3      143.77      137.87      2.24 o 
  -5   4   3       90.51       87.95      2.95 o 
  -4   4   3       76.78       83.31      1.86 o 
  -3   4   3      146.45      144.41      2.04 o 
  -2   4   3       47.74       47.56      1.11 o 
  -1   4   3      283.55      285.38      2.25 o 
   0   4   3      475.23      491.32      3.00 o 
   1   4   3       28.78       27.68      0.73 o 
   2   4   3       35.77       37.60      0.98 o 
   3   4   3      157.58      168.02      1.89 o 
   4   4   3        3.27        1.33      0.59 o 
   5   4   3        0.03        0.27      0.78 o 
   6   4   3      116.06      122.93      2.23 o 
   7   4   3        0.37       -0.96      0.96 o 
   8   4   3      177.46      179.36      2.53 o 
   9   4   3      290.79      285.52      3.41 o 
  10   4   3       82.60       88.50      3.04 o 
  11   4   3       68.55       63.40      3.02 o 
  12   4   3        4.27        5.39      1.62 o 
  13   4   3       91.30       94.66      3.75 o 
  14   4   3        2.41        6.81      2.48 o 
 -15   5   3      268.91      269.27     11.82 o 
 -14   5   3        0.01        1.61      2.66 o 
 -13   5   3       92.79       78.70      3.39 o 
 -12   5   3       44.75       42.86      4.09 o 
 -11   5   3       28.21       14.43      1.95 o 
 -10   5   3       81.74       68.54      2.85 o 
  -9   5   3      123.55      129.86      3.41 o 
  -8   5   3        5.15        9.66      1.55 o 
  -7   5   3     1559.79     1596.39     23.09 o 
  -6   5   3        7.99       12.93      1.10 o 
  -5   5   3       39.44       32.01      1.35 o 
  -4   5   3     1517.38     1654.36     11.73 o 
  -3   5   3      195.37      188.84      2.30 o 
  -2   5   3       68.35       61.38      1.46 o 
  -1   5   3      419.67      431.56      2.91 o 
   0   5   3      781.37      770.32      3.85 o 
   1   5   3       51.28       33.64      0.84 o 
   2   5   3     2658.17     2691.85     12.53 o 
   3   5   3      104.48      114.56      1.65 o 
   4   5   3      129.09      119.45      1.70 o 
   5   5   3      266.99      270.02      3.03 o 
   6   5   3       76.20       86.00      1.97 o 
   7   5   3       64.50       66.61      2.11 o 
   8   5   3        4.62        3.30      0.80 o 
   9   5   3      179.62      176.31      3.31 o 
  10   5   3        0.08        2.13      1.38 o 
  11   5   3       81.24       90.07      4.01 o 
  12   5   3        8.15       10.86      2.40 o 
  13   5   3       68.10       69.65      3.35 o 
 -15   6   3        2.95        6.45      4.30 o 
 -14   6   3       12.69       12.90      4.30 o 
 -13   6   3        5.90        2.73      1.81 o 
 -12   6   3        5.32        4.72      2.00 o 
 -11   6   3      457.48      444.90     12.64 o 
 -10   6   3      806.68      764.56      9.20 o 
  -9   6   3       96.64      119.72      4.47 o 
  -8   6   3      161.61      159.14      3.61 o 
  -7   6   3      567.37      571.06      6.93 o 
  -6   6   3      157.89      139.75      2.48 o 
  -5   6   3       56.25       62.62      1.94 o 
  -4   6   3       43.82       45.40      1.53 o 
  -3   6   3       23.23       22.76      1.22 o 
  -2   6   3      300.58      302.81      2.55 o 
  -1   6   3     2803.60     2781.42     12.63 o 
   0   6   3     2069.30     2134.80      9.99 o 
   1   6   3       58.46       56.52      0.99 o 
   2   6   3     1252.35     1269.39      6.17 o 
   3   6   3      742.05      710.58      4.50 o 
   4   6   3       55.97       53.91      1.43 o 
   5   6   3       15.45       16.05      1.02 o 
   6   6   3       22.77       18.87      1.19 o 
   7   6   3       63.63       63.55      1.89 o 
   8   6   3      200.81      194.16      3.31 o 
   9   6   3      148.57      156.37      3.81 o 
  10   6   3        4.45        3.70      1.38 o 
  11   6   3       14.18       14.02      1.94 o 
  12   6   3      110.88      114.73      5.59 o 
  13   6   3       95.38       95.98      3.81 o 
 -15   7   3       12.37       12.41      4.30 o 
 -14   7   3      489.41      506.83     15.05 o 
 -13   7   3      145.02      164.69      5.66 o 
 -12   7   3       10.58       13.69      2.73 o 
 -11   7   3       17.41       19.87      2.17 o 
 -10   7   3      292.94      258.55      4.96 o 
  -9   7   3      466.09      423.60      6.21 o 
  -8   7   3      263.38      247.24      4.44 o 
  -7   7   3       80.50       73.70      2.95 o 
  -6   7   3     1841.33     1864.38     13.89 o 
  -5   7   3      509.52      475.25      4.65 o 
  -4   7   3      117.05      109.74      2.12 o 
  -3   7   3        0.93        1.10      0.75 o 
  -2   7   3      841.73      866.62      4.84 o 
  -1   7   3      756.32      742.23      4.27 o 
   0   7   3      774.07      810.09      4.30 o 
   1   7   3      181.13      215.44      1.79 o 
   2   7   3      774.13      826.66      4.27 o 
   3   7   3      849.30      835.42      5.51 o 
   4   7   3      703.95      685.49      5.16 o 
   5   7   3      108.83      111.54      1.86 o 
   6   7   3       75.11       80.73      1.84 o 
   7   7   3      439.90      441.67      4.45 o 
   8   7   3      951.67      943.91      8.02 o 
   9   7   3        2.39        0.89      1.24 o 
  10   7   3       47.83       46.72      2.69 o 
  11   7   3       65.66       62.51      3.02 o 
  12   7   3       83.21       83.55      3.35 o 
  13   7   3       10.98       11.64      2.48 o 
 -14   8   3        0.07        0.15      2.69 o 
 -13   8   3      418.10      422.04      7.52 o 
 -12   8   3       54.47       53.21      4.84 o 
 -11   8   3       19.83       17.91      2.17 o 
 -10   8   3        1.07        2.51      1.55 o 
  -9   8   3      113.00       90.05      3.10 o 
  -8   8   3       51.73       55.27      2.59 o 
  -7   8   3     1067.88     1080.43      9.42 o 
  -6   8   3       71.32       67.12      2.18 o 
  -5   8   3      520.88      512.35      4.54 o 
  -4   8   3      958.16      922.47      6.65 o 
  -3   8   3     1687.25     1744.28     10.95 o 
  -2   8   3      177.20      189.93      2.01 o 
  -1   8   3        0.24        0.59      0.69 o 
   0   8   3      113.90      123.56      1.43 o 
   1   8   3       20.76       24.39      0.85 o 
   2   8   3     1829.05     1948.36      8.98 o 
   3   8   3       33.18       34.24      1.09 o 
   4   8   3      219.83      230.34      2.82 o 
   5   8   3      171.36      164.66      2.16 o 
   6   8   3     1151.98     1153.10      7.44 o 
   7   8   3      261.66      266.29      3.45 o 
   8   8   3       80.25       79.51      2.43 o 
   9   8   3       61.84       58.77      2.72 o 
  10   8   3        8.51        7.24      1.73 o 
  11   8   3        9.96       12.18      2.00 o 
  12   8   3       16.52       18.85      2.68 o 
  13   8   3        5.49        8.53      3.15 o 
 -14   9   3        0.12        5.70      2.26 o 
 -13   9   3        0.82        1.64      2.05 o 
 -12   9   3      180.51      192.50      6.57 o 
 -11   9   3       12.19       11.98      1.95 o 
 -10   9   3       17.33       11.72      2.05 o 
  -9   9   3        0.26        0.49      1.30 o 
  -8   9   3       86.09       85.49      2.73 o 
  -7   9   3        3.25        3.33      1.06 o 
  -6   9   3        0.02       -1.07      1.07 o 
  -5   9   3      796.05      781.65      6.68 o 
  -4   9   3      111.28      111.81      2.04 o 
  -3   9   3       87.64       85.86      1.66 o 
  -2   9   3       24.10       24.70      0.91 o 
  -1   9   3       26.38       25.17      1.02 o 
   0   9   3      241.44      248.95      2.12 o 
   1   9   3       94.49      114.85      1.58 o 
   2   9   3      157.93      166.11      1.87 o 
   3   9   3       33.42       32.81      1.65 o 
   4   9   3       27.57       25.14      1.00 o 
   5   9   3        1.90        0.81      0.76 o 
   6   9   3       31.48       33.74      1.50 o 
   7   9   3      250.49      248.75      4.04 o 
   8   9   3       13.59       11.42      1.57 o 
   9   9   3        0.15       -0.73      1.46 o 
  10   9   3       14.64       15.15      2.26 o 
  11   9   3       21.44       19.79      2.57 o 
  12   9   3        1.82       -0.23      2.05 o 
 -13  10   3       26.01       17.17      2.57 o 
 -12  10   3      312.69      293.44      9.38 o 
 -11  10   3      181.80      186.11      6.12 o 
 -10  10   3       19.55       17.62      2.26 o 
  -9  10   3       17.82       10.85      1.86 o 
  -8  10   3      373.26      373.25      5.14 o 
  -7  10   3      380.64      328.76      5.35 o 
  -6  10   3      185.63      165.85      2.89 o 
  -5  10   3       23.02       19.93      1.50 o 
  -4  10   3       10.39       10.40      1.00 o 
  -3  10   3     5032.31     5052.05     23.86 o 
  -2  10   3       47.42       38.62      1.12 o 
  -1  10   3        0.11       -0.04      0.55 o 
   0  10   3        3.00        1.77      0.59 o 
   1  10   3        9.90       10.24      0.82 o 
   2  10   3      441.76      419.03      3.42 o 
   3  10   3       22.32       23.25      0.88 o 
   4  10   3      122.31      115.20      1.82 o 
   5  10   3      989.95     1009.96      7.45 o 
   6  10   3       93.01       85.96      2.43 o 
   7  10   3       15.35       20.69      1.96 o 
   8  10   3      352.88      363.66      5.95 o 
   9  10   3       83.65       78.40      3.14 o 
  10  10   3       83.67       78.92      3.82 o 
  11  10   3       96.96       90.29      4.13 o 
  12  10   3        6.07        3.05      2.17 o 
 -13  11   3        0.87       -0.38      2.13 o 
 -12  11   3       23.28       21.03      2.65 o 
 -11  11   3      292.64      287.39      6.19 o 
 -10  11   3       34.46       28.57      2.68 o 
  -9  11   3      155.32      151.77      4.32 o 
  -8  11   3      340.46      306.64      6.78 o 
  -7  11   3       22.14       19.84      4.04 o 
  -6  11   3       79.80       70.31      2.42 o 
  -5  11   3     1998.61     1961.41     16.34 o 
  -4  11   3      654.78      661.81      5.49 o 
  -3  11   3      102.99      103.44      2.16 o 
  -2  11   3      849.98      815.72      5.20 o 
  -1  11   3      260.08      261.59      2.50 o 
   0  11   3      667.02      665.31      4.42 o 
   1  11   3      353.92      356.46      3.21 o 
   2  11   3      551.42      543.23      4.13 o 
   3  11   3       91.90       89.24      2.19 o 
   4  11   3     1105.55     1106.89      8.50 o 
   5  11   3        0.50       -0.27      1.09 o 
   6  11   3      412.85      411.21      5.50 o 
   7  11   3     1221.51     1210.39     11.09 o 
   8  11   3      114.65      109.52      5.04 o 
   9  11   3       36.82       38.86      2.59 o 
  10  11   3      185.31      181.81      4.40 o 
  11  11   3       23.41       28.06      2.89 o 
 -12  12   3      133.71      144.16      4.95 o 
 -11  12   3       39.84       31.28      2.85 o 
 -10  12   3      712.99      694.83      9.76 o 
  -9  12   3      323.29      317.09      6.14 o 
  -8  12   3        0.07        0.20      1.74 o 
  -7  12   3       39.64       35.29      2.53 o 
  -6  12   3       87.79       86.72      4.22 o 
  -5  12   3        8.42        7.02      2.02 o 
  -4  12   3      325.63      322.50      4.78 o 
  -3  12   3     1411.45     1355.86      9.02 o 
  -2  12   3      795.35      788.54      5.86 o 
  -1  12   3     2129.14     2055.24     10.62 o 
   0  12   3      260.95      269.99      2.70 o 
   1  12   3      230.10      217.36      2.35 o 
   2  12   3      418.00      429.25      3.54 o 
   3  12   3      959.54      919.90      8.38 o 
   4  12   3       79.32       85.60      2.56 o 
   5  12   3      217.89      210.78      3.86 o 
   6  12   3      167.60      172.57      3.69 o 
   7  12   3       69.69       72.48      2.82 o 
   8  12   3        1.57        1.23      1.53 o 
   9  12   3      196.44      190.89      4.46 o 
  10  12   3        8.64        9.92      2.26 o 
  11  12   3       42.76       38.42      4.63 o 
 -12  13   3        5.73        9.71      2.97 o 
 -11  13   3       14.34       14.84      3.49 o 
 -10  13   3      233.13      226.64      5.52 o 
  -9  13   3        0.11        0.04      1.81 o 
  -8  13   3      130.53      115.97      4.72 o 
  -7  13   3       77.51       65.90      3.62 o 
  -6  13   3        1.62        3.62      1.49 o 
  -5  13   3      102.81       94.76      3.16 o 
  -4  13   3       57.05       60.63      2.27 o 
  -3  13   3      153.09      147.76      3.30 o 
  -2  13   3      116.75      110.65      4.42 o 
  -1  13   3      325.62      335.06      4.01 o 
   0  13   3        0.39       -0.47      1.02 o 
   1  13   3      103.29       90.43      2.12 o 
   2  13   3      247.90      246.66      3.73 o 
   3  13   3        0.33        1.03      1.24 o 
   4  13   3       88.40       92.33      2.66 o 
   5  13   3        3.97        3.87      1.38 o 
   6  13   3      124.07      121.85      3.19 o 
   7  13   3      358.81      363.14      7.84 o 
   8  13   3       12.45       13.71      1.91 o 
   9  13   3       29.87       34.69      3.24 o 
  10  13   3       11.58        6.09      2.62 o 
 -11  14   3      110.51      133.85      5.81 o 
 -10  14   3      273.25      288.49      7.62 o 
  -9  14   3      159.32      141.98      4.50 o 
  -8  14   3      191.60      189.81      4.74 o 
  -7  14   3       90.34       96.96      3.64 o 
  -6  14   3        2.80        2.15      1.56 o 
  -5  14   3       31.07       35.11      1.99 o 
  -4  14   3        0.32        2.15      1.12 o 
  -3  14   3      145.59      140.16      2.90 o 
  -2  14   3      106.73      104.65      2.73 o 
  -1  14   3       31.76       32.15      1.89 o 
   0  14   3      812.37      802.70      7.11 o 
   1  14   3        0.20       -1.10      1.10 o 
   2  14   3      436.94      421.98      6.26 o 
   3  14   3       49.00       40.02      1.87 o 
   4  14   3      171.36      170.29      6.21 o 
   5  14   3       39.18       35.57      2.06 o 
   6  14   3       19.74       16.27      1.82 o 
   7  14   3       38.14       40.89      2.42 o 
   8  14   3       85.91       95.16      3.83 o 
   9  14   3      116.08      131.39      4.50 o 
 -10  15   3       48.27       51.06      4.26 o 
  -9  15   3      122.98      116.34      5.04 o 
  -8  15   3      863.11      911.48     11.31 o 
  -7  15   3      125.42      137.10      4.17 o 
  -6  15   3       56.23       60.34      3.00 o 
  -5  15   3      173.38      175.65      4.17 o 
  -4  15   3       40.10       43.04      2.10 o 
  -3  15   3      282.02      278.48      4.03 o 
  -2  15   3        0.60        0.90      1.11 o 
  -1  15   3      148.03      152.38      3.49 o 
   0  15   3      366.49      370.83      4.12 o 
   1  15   3       33.57       33.15      1.58 o 
   2  15   3      316.98      322.63      5.74 o 
   3  15   3        2.04        1.81      1.26 o 
   4  15   3       40.31       40.16      2.13 o 
   5  15   3       60.15       59.78      2.83 o 
   6  15   3       15.06       14.93      1.91 o 
   7  15   3      183.33      203.92      4.84 o 
   8  15   3       50.52       57.64      3.52 o 
  -9  16   3       74.58       90.73      9.94 o 
  -8  16   3        3.04       -0.63      2.69 o 
  -7  16   3      242.47      261.20      6.45 o 
  -6  16   3       96.25      103.82      3.63 o 
  -5  16   3       15.88       16.07      1.95 o 
  -4  16   3      243.75      230.12      3.91 o 
  -3  16   3      487.43      500.83      5.74 o 
  -2  16   3       15.18       15.72      2.17 o 
  -1  16   3       11.34       12.63      2.05 o 
   0  16   3       64.26       55.21      4.84 o 
   1  16   3        1.93       -1.16      1.49 o 
   2  16   3      297.98      289.36      6.92 o 
   3  16   3        1.74        1.32      1.20 o 
   4  16   3        0.30       -0.66      1.29 o 
   5  16   3      350.11      361.07     10.21 o 
   6  16   3      171.63      173.38      4.14 o 
   7  16   3       14.97       16.28      2.18 o 
  -8  17   3        9.30       14.17      2.68 o 
  -7  17   3        9.29        7.21      2.28 o 
  -6  17   3      409.02      443.81      7.95 o 
  -5  17   3      112.60      121.89      4.07 o 
  -4  17   3        0.76        3.49      2.66 o 
  -3  17   3      112.41      109.31      4.01 o 
  -2  17   3        8.02        5.91      1.86 o 
  -1  17   3       30.25       32.86      3.31 o 
   0  17   3        1.05        0.00      1.86 o 
   1  17   3      163.07      158.50      3.69 o 
   2  17   3       10.03        7.30      1.89 o 
   3  17   3       15.00       16.27      2.28 o 
   4  17   3       25.62       21.57      2.77 o 
   5  17   3      113.64      113.78      5.04 o 
   6  17   3        1.28        2.90      2.68 o 
  -6  18   3       98.85      113.94      8.06 o 
  -5  18   3        1.39        2.69      3.76 o 
  -4  18   3       59.76       56.97      5.91 o 
  -3  18   3       94.07       99.97      6.99 o 
  -2  18   3        0.78        1.61      2.28 o 
  -1  18   3       13.25       12.79      2.26 o 
   0  18   3        0.38        2.06      2.05 o 
   1  18   3        2.31        3.76      2.66 o 
   2  18   3        2.94        6.28      3.25 o 
   3  18   3        2.47        2.03      1.86 o 
   4  18   3        0.41        0.37      1.81 o 
  -3  19   3        5.36        3.76      3.76 o 
  -2  19   3      155.70      159.63      8.60 o 
  -1  19   3       38.69       41.03      5.37 o 
   0  19   3        0.01       -2.28      2.28 o 
 -15   0   4       59.59       77.39      7.52 o 
 -14   0   4       61.01       76.86      6.99 o 
 -13   0   4       13.83       10.75      4.30 o 
 -12   0   4        4.71        1.07      2.69 o 
 -11   0   4      910.45      896.04     15.32 o 
 -10   0   4     2375.96     2395.43     23.95 o 
  -9   0   4     1288.36     1329.14     23.11 o 
  -8   0   4     1352.84     1342.58     22.57 o 
  -7   0   4      492.90      524.02     11.82 o 
  -6   0   4     1423.17     1469.96     23.11 o 
  -5   0   4       28.49       27.95      3.22 o 
  -4   0   4     1236.76     1288.29     19.89 o 
  -3   0   4      477.62      461.88      9.67 o 
  -2   0   4      142.53      161.54      3.22 o 
  -1   0   4     7761.13     7780.04     47.03 o 
   0   0   4     4907.08     4900.78     38.08 o 
   1   0   4      620.69      698.89      6.22 o 
   2   0   4     2555.42     2622.03     17.45 o 
   3   0   4     7688.72     7619.73     71.04 o 
   4   0   4       85.11       78.10      2.57 o 
   5   0   4        5.16        5.91      1.90 o 
   6   0   4      211.68      215.76      4.11 o 
   7   0   4        4.46        4.74      1.23 o 
   8   0   4      498.96      512.27      6.64 o 
   9   0   4       50.90       53.49      2.60 o 
  10   0   4        4.94        6.12      2.45 o 
  11   0   4      191.35      179.37     12.63 o 
  12   0   4       16.38       13.75      3.04 o 
  13   0   4       95.78       96.22      8.87 o 
 -15   1   4       56.70       57.30      4.56 o 
 -14   1   4       38.22       42.72      5.91 o 
 -13   1   4        3.06       -1.34      2.28 o 
 -12   1   4       10.86        9.43      2.45 o 
 -11   1   4       29.08       30.22      2.21 o 
 -10   1   4      563.24      542.20      5.65 o 
  -9   1   4      780.15      744.19     11.02 o 
  -8   1   4      410.70      419.90     13.17 o 
  -7   1   4      160.23      144.53      5.64 o 
  -6   1   4      125.10      130.33      4.18 o 
  -5   1   4      366.33      379.50     11.02 o 
  -4   1   4       28.32       39.74      1.95 o 
  -3   1   4      427.15      431.49      6.41 o 
  -2   1   4      531.81      507.21      4.17 o 
  -1   1   4       52.28       73.66      1.76 o 
   0   1   4     1086.14     1132.83      6.70 o 
   1   1   4    11003.03    11332.28     57.30 o 
   2   1   4     6723.75     7069.53     32.56 o 
   3   1   4       74.70       82.78      1.64 o 
   4   1   4       46.26       32.69      1.80 o 
   5   1   4      200.14      211.79      2.93 o 
   6   1   4      350.71      367.32      4.11 o 
   7   1   4      396.63      394.44      3.74 o 
   8   1   4        4.72        5.37      0.99 o 
   9   1   4      114.53      113.35      2.32 o 
  10   1   4       74.48       81.86      2.64 o 
  11   1   4       66.80       72.24      3.29 o 
  12   1   4       38.78       39.50      2.88 o 
  13   1   4      411.79      413.60      6.98 o 
 -15   2   4       37.07       42.19      4.18 o 
 -14   2   4       29.53       23.12      3.42 o 
 -13   2   4       51.03       45.59      3.98 o 
 -12   2   4       60.92       57.48      3.68 o 
 -11   2   4       32.42       30.79      2.21 o 
 -10   2   4      366.10      336.27      4.13 o 
  -9   2   4       25.33       24.35      2.83 o 
  -8   2   4      409.87      420.10      7.60 o 
  -7   2   4       24.17       18.53      2.28 o 
  -6   2   4        0.30        0.54      2.15 o 
  -5   2   4       49.83       40.58      2.66 o 
  -4   2   4     2565.52     2750.62     21.41 o 
  -3   2   4     1656.87     1708.15     13.03 o 
  -2   2   4      152.26      156.63      3.19 o 
  -1   2   4      147.74      147.58      2.15 o 
   0   2   4      178.55      211.52      2.52 o 
   1   2   4      778.81      827.51      7.18 o 
   2   2   4      167.89      183.91      2.87 o 
   3   2   4       39.74       45.91      1.54 o 
   4   2   4        0.29        0.10      0.89 o 
   5   2   4      563.72      569.84     10.06 o 
   6   2   4      206.23      214.01      3.17 o 
   7   2   4      105.40      119.18      2.89 o 
   8   2   4       65.72       63.81      1.74 o 
   9   2   4       29.98       33.08      1.90 o 
  10   2   4       20.20       17.12      1.78 o 
  11   2   4      107.04      102.16      3.54 o 
  12   2   4      335.10      346.28      6.64 o 
  13   2   4       18.37       20.25      2.48 o 
 -15   3   4      168.82      184.90      6.84 o 
 -14   3   4        0.58        1.82      4.30 o 
 -13   3   4       10.64       20.57      6.99 o 
 -12   3   4      113.97      119.77      3.78 o 
 -11   3   4      332.45      328.77      5.70 o 
 -10   3   4      209.82      196.42      4.27 o 
  -9   3   4     2373.47     2334.62     24.70 o 
  -8   3   4      739.15      749.91     10.75 o 
  -7   3   4       39.50       35.84      2.66 o 
  -6   3   4      537.41      527.01      7.98 o 
  -5   3   4       54.95       60.61      3.04 o 
  -4   3   4     1735.20     1919.86     13.71 o 
  -3   3   4     1737.73     1765.17     12.63 o 
  -2   3   4      346.36      371.20      3.74 o 
  -1   3   4        5.85        6.66      0.88 o 
   0   3   4      127.93      119.38      1.89 o 
   1   3   4      602.76      578.85      4.23 o 
   2   3   4      781.60      827.30      6.39 o 
   3   3   4       36.22       35.36      1.38 o 
   4   3   4        2.40        1.13      0.83 o 
   5   3   4      219.70      215.04      3.11 o 
   6   3   4       28.13       28.09      1.87 o 
   7   3   4      130.93      127.86      2.77 o 
   8   3   4      363.32      361.28      4.63 o 
   9   3   4        1.25        1.43      1.36 o 
  10   3   4      347.66      358.84      4.96 o 
  11   3   4       72.75       80.29      3.15 o 
  12   3   4       81.48       83.29      4.11 o 
  13   3   4        0.13        0.05      2.67 o 
 -15   4   4       30.03       36.20      4.18 o 
 -14   4   4       25.52       23.41      3.42 o 
 -13   4   4      459.34      482.49     12.36 o 
 -12   4   4      618.96      609.80      8.29 o 
 -11   4   4       56.37       54.52      2.76 o 
 -10   4   4      440.70      391.72      6.16 o 
  -9   4   4        0.94        1.43      1.68 o 
  -8   4   4     1128.68     1101.98     10.18 o 
  -7   4   4      262.73      253.67      6.18 o 
  -6   4   4       39.59       36.56      2.66 o 
  -5   4   4     1222.45     1291.54     14.44 o 
  -4   4   4     1813.33     1792.11     12.90 o 
  -3   4   4       81.90       57.70      2.25 o 
  -2   4   4      741.55      754.77      7.09 o 
  -1   4   4      228.02      232.80      2.96 o 
   0   4   4        0.37        0.14      0.63 o 
   1   4   4        8.38       10.07      0.83 o 
   2   4   4       21.72       18.68      1.02 o 
   3   4   4      626.66      633.83      5.47 o 
   4   4   4      543.43      536.06      6.53 o 
   5   4   4      633.74      620.60      5.76 o 
   6   4   4     1903.05     1908.82     13.57 o 
   7   4   4        8.16        5.86      1.25 o 
   8   4   4      263.90      261.92      3.93 o 
   9   4   4      144.47      138.13      3.20 o 
  10   4   4       97.10       95.20      2.92 o 
  11   4   4      247.85      250.05      6.17 o 
  12   4   4      132.62      140.76      6.83 o 
  13   4   4      152.63      160.81      5.48 o 
 -15   5   4      621.32      672.36     18.27 o 
 -14   5   4       61.65       77.70     12.09 o 
 -13   5   4       18.71       22.53      3.21 o 
 -12   5   4      102.90      108.96      3.79 o 
 -11   5   4      186.91      200.69      4.63 o 
 -10   5   4       34.69       26.38      2.17 o 
  -9   5   4      177.19      189.73      4.23 o 
  -8   5   4        1.25        0.27      0.88 o 
  -7   5   4        7.31        6.87      1.23 o 
  -6   5   4     1442.82     1463.12     12.54 o 
  -5   5   4      741.57      756.71      7.91 o 
  -4   5   4     1029.65     1109.17      8.32 o 
  -3   5   4     2806.72     2960.62     22.28 o 
  -2   5   4      448.71      452.55      3.91 o 
  -1   5   4      228.76      219.04      2.59 o 
   0   5   4      198.40      202.65      2.31 o 
   1   5   4        1.15        1.26      0.56 o 
   2   5   4      106.34      103.06      1.93 o 
   3   5   4      137.07      136.26      2.32 o 
   4   5   4      270.15      262.72      3.54 o 
   5   5   4      389.28      388.75      5.31 o 
   6   5   4      227.15      224.66      3.55 o 
   7   5   4        6.10        6.07      1.28 o 
   8   5   4      759.59      748.21      7.16 o 
   9   5   4       27.69       26.55      1.85 o 
  10   5   4       54.40       55.28      2.53 o 
  11   5   4       83.20       86.28      3.33 o 
  12   5   4       20.23       20.48      2.40 o 
  13   5   4       87.84       92.66      4.61 o 
 -14   6   4        5.77       12.90      4.30 o 
 -13   6   4        0.56       -0.20      1.85 o 
 -12   6   4        9.58        7.27      2.09 o 
 -11   6   4      115.58      118.88      3.92 o 
 -10   6   4      719.00      660.21      9.93 o 
  -9   6   4       11.85       13.49      1.86 o 
  -8   6   4       57.28       57.05      3.42 o 
  -7   6   4        1.73        3.28      0.91 o 
  -6   6   4        9.69        7.81      1.11 o 
  -5   6   4       30.10       31.48      1.53 o 
  -4   6   4        5.38       10.38      1.04 o 
  -3   6   4      586.96      641.86      5.38 o 
  -2   6   4      941.97      954.37      6.43 o 
  -1   6   4        4.25        0.62      0.78 o 
   0   6   4       20.16       14.06      1.06 o 
   1   6   4      242.03      271.02      2.37 o 
   2   6   4       15.32       16.99      1.05 o 
   3   6   4      896.63      944.17      6.65 o 
   4   6   4      607.22      619.00      5.11 o 
   5   6   4       12.62       15.16      1.19 o 
   6   6   4       45.14       51.22      2.06 o 
   7   6   4      146.67      153.94      3.07 o 
   8   6   4        6.98        7.31      1.44 o 
   9   6   4       17.19       16.65      1.72 o 
  10   6   4        6.34        2.21      1.67 o 
  11   6   4       18.69       17.37      2.72 o 
  12   6   4       31.45       31.57      2.75 o 
 -14   7   4      129.31      109.10      8.06 o 
 -13   7   4       12.01       13.91      2.69 o 
 -12   7   4        5.48        7.67      2.05 o 
 -11   7   4      384.76      372.84      7.06 o 
 -10   7   4       28.01       27.54      2.36 o 
  -9   7   4       15.79       24.34      2.70 o 
  -8   7   4        0.15       -1.52      1.52 o 
  -7   7   4        2.12        1.48      0.88 o 
  -6   7   4      441.73      425.70      4.76 o 
  -5   7   4     1076.52     1070.58     10.55 o 
  -4   7   4        2.00        0.92      0.84 o 
  -3   7   4      139.63      153.46      2.77 o 
  -2   7   4     1027.67      993.11      8.23 o 
  -1   7   4      362.27      397.47      3.33 o 
   0   7   4      412.04      424.46      3.45 o 
   1   7   4      127.53      128.17      1.72 o 
   2   7   4       62.91       61.64      1.60 o 
   3   7   4      204.48      208.90      2.55 o 
   4   7   4      402.78      409.11      4.01 o 
   5   7   4       18.39       16.51      1.32 o 
   6   7   4       74.92       73.79      2.30 o 
   7   7   4      242.86      240.19      3.74 o 
   8   7   4        1.74        2.63      1.33 o 
   9   7   4        1.80       -0.40      1.61 o 
  10   7   4        1.86        1.21      1.67 o 
  11   7   4       57.35       60.06      3.03 o 
  12   7   4        2.01        6.03      2.36 o 
 -14   8   4      184.38      186.50      9.67 o 
 -13   8   4      132.11      154.91      7.79 o 
 -12   8   4        0.35        0.78      2.06 o 
 -11   8   4       67.24       70.57      3.98 o 
 -10   8   4      339.11      360.64      6.21 o 
  -9   8   4       55.95       65.80      2.79 o 
  -8   8   4      273.22      259.11      5.88 o 
  -7   8   4       10.11       13.03      1.23 o 
  -6   8   4      919.63      911.95      7.80 o 
  -5   8   4       19.16       16.62      1.30 o 
  -4   8   4        4.47        2.32      0.89 o 
  -3   8   4        8.37        8.88      0.88 o 
  -2   8   4        7.42        7.62      0.81 o 
  -1   8   4      943.16      913.33      5.76 o 
   0   8   4      167.15      177.56      2.27 o 
   1   8   4      109.45      117.13      2.00 o 
   2   8   4      528.63      541.33      4.77 o 
   3   8   4       92.35       74.54      1.69 o 
   4   8   4      105.09      104.48      2.10 o 
   5   8   4       45.82       43.41      1.81 o 
   6   8   4       82.00       77.45      2.29 o 
   7   8   4       59.53       72.08      2.88 o 
   8   8   4      873.90      889.44     13.64 o 
   9   8   4       16.11        9.34      1.88 o 
  10   8   4       19.73       13.93      2.15 o 
  11   8   4       88.71       98.55      4.48 o 
  12   8   4      161.36      171.76      5.90 o 
 -13   9   4       42.71       46.50      3.27 o 
 -12   9   4      289.55      274.04      6.16 o 
 -11   9   4      129.50      124.69      4.94 o 
 -10   9   4       29.42       33.02      4.03 o 
  -9   9   4      168.18      172.73      4.34 o 
  -8   9   4     1319.45     1301.02     28.80 o 
  -7   9   4      690.07      691.90      8.35 o 
  -6   9   4      181.88      179.97      3.80 o 
  -5   9   4     1329.15     1334.08     12.69 o 
  -4   9   4        0.18       -0.74      0.74 o 
  -3   9   4      192.97      178.37      3.40 o 
  -2   9   4      295.99      292.13      2.83 o 
  -1   9   4        1.67        1.37      0.78 o 
   0   9   4      305.46      298.82      3.02 o 
   1   9   4     1592.46     1567.86     11.49 o 
   2   9   4      358.04      374.32      3.13 o 
   3   9   4        0.02        0.11      0.79 o 
   4   9   4       27.16       23.61      1.42 o 
   5   9   4       68.99       64.75      2.09 o 
   6   9   4       12.17       13.17      1.67 o 
   7   9   4      145.68      150.15      3.62 o 
   8   9   4      432.68      434.95      6.17 o 
   9   9   4        0.75       -1.43      1.86 o 
  10   9   4       56.38       64.48      3.61 o 
  11   9   4       54.38       60.02      5.36 o 
 -13  10   4        0.03       -1.07      1.86 o 
 -12  10   4       10.64       11.01      2.33 o 
 -11  10   4       29.32       32.60      3.88 o 
 -10  10   4       65.19       65.38      3.39 o 
  -9  10   4      224.25      185.50      4.63 o 
  -8  10   4       82.88       71.74      5.13 o 
  -7  10   4        2.86        1.41      1.98 o 
  -6  10   4      304.27      279.50      4.84 o 
  -5  10   4      106.65      111.22      2.67 o 
  -4  10   4       54.49       50.32      1.81 o 
  -3  10   4       20.50       17.88      1.13 o 
  -2  10   4       48.56       48.28      1.64 o 
  -1  10   4        6.12        7.75      0.94 o 
   0  10   4        6.25        7.16      0.94 o 
   1  10   4       28.12       33.45      1.32 o 
   2  10   4      122.66      126.80      2.27 o 
   3  10   4       34.48       36.52      1.61 o 
   4  10   4       37.47       39.81      2.33 o 
   5  10   4      249.03      253.04      4.58 o 
   6  10   4       22.79       21.03      2.25 o 
   7  10   4       70.31       70.49      4.45 o 
   8  10   4      273.06      270.39      9.74 o 
   9  10   4        7.99        5.91      2.17 o 
  10  10   4       18.12       14.52      2.48 o 
  11  10   4        4.23        4.35      2.26 o 
 -12  11   4       48.93       44.94      3.20 o 
 -11  11   4        9.82       12.81      3.21 o 
 -10  11   4        0.66        0.30      1.95 o 
  -9  11   4       61.19       60.46      3.14 o 
  -8  11   4      204.86      203.76      4.90 o 
  -7  11   4       11.25       15.37      2.10 o 
  -6  11   4       71.72       66.55      3.36 o 
  -5  11   4      733.06      731.07     19.35 o 
  -4  11   4        8.12        6.35      1.19 o 
  -3  11   4      334.80      318.17      4.71 o 
  -2  11   4      245.79      240.42      4.27 o 
  -1  11   4      610.66      638.09      5.97 o 
   0  11   4       19.47       15.02      1.34 o 
   1  11   4      155.15      147.59      2.75 o 
   2  11   4      129.16      128.69      2.77 o 
   3  11   4      105.39      105.53      2.53 o 
   4  11   4       19.07       20.30      1.83 o 
   5  11   4       29.54       24.50      2.18 o 
   6  11   4      116.52      124.11      3.77 o 
   7  11   4       66.91       73.40      4.13 o 
   8  11   4        3.98        3.79      2.05 o 
   9  11   4      117.22      129.34      5.02 o 
  10  11   4      136.77      133.63      4.89 o 
 -12  12   4        0.34       -0.77      2.58 o 
 -11  12   4       41.47       44.35      3.24 o 
 -10  12   4      240.99      249.20      5.88 o 
  -9  12   4        7.66        9.12      2.13 o 
  -8  12   4       17.15       12.67      2.05 o 
  -7  12   4      252.62      256.93      6.09 o 
  -6  12   4      363.69      365.26      7.10 o 
  -5  12   4       61.59       67.72      4.30 o 
  -4  12   4      137.31      142.75      5.91 o 
  -3  12   4      101.83      105.99      3.74 o 
  -2  12   4        6.59        9.57      1.79 o 
  -1  12   4      271.11      271.75      4.23 o 
   0  12   4       13.64       12.37      1.40 o 
   1  12   4        0.75        0.68      1.13 o 
   2  12   4        1.51        1.24      1.42 o 
   3  12   4      247.47      245.98      4.13 o 
   4  12   4       66.24       67.72      2.66 o 
   5  12   4       17.25       15.80      1.91 o 
   6  12   4       39.62       39.82      2.76 o 
   7  12   4       60.19       60.50      4.38 o 
   8  12   4       24.24       26.61      2.68 o 
   9  12   4       43.16       35.64      3.07 o 
  10  12   4        6.42        4.18      2.26 o 
 -11  13   4       31.78       25.54      3.36 o 
 -10  13   4       80.09       95.62      5.69 o 
  -9  13   4        7.26        6.45      2.05 o 
  -8  13   4       11.99       13.35      2.05 o 
  -7  13   4      267.71      260.64      5.38 o 
  -6  13   4      116.26      113.35      3.64 o 
  -5  13   4      482.80      497.66      8.26 o 
  -4  13   4        9.47        9.94      1.87 o 
  -3  13   4      247.38      257.78      5.42 o 
  -2  13   4        3.14       -0.12      1.68 o 
  -1  13   4       37.20       37.25      2.05 o 
   0  13   4        2.06        0.90      1.27 o 
   1  13   4      117.71      108.40      2.63 o 
   2  13   4        0.17        1.28      2.36 o 
   3  13   4      175.79      185.22      4.89 o 
   4  13   4      171.36      177.70      3.76 o 
   5  13   4        9.66       12.98      1.78 o 
   6  13   4      146.37      153.18      3.76 o 
   7  13   4      127.24      132.39      4.77 o 
   8  13   4       20.15       24.92      2.65 o 
   9  13   4       31.04       33.40      2.96 o 
 -10  14   4      252.51      257.73      9.94 o 
  -9  14   4        8.47        7.83      2.58 o 
  -8  14   4        5.33        4.64      2.05 o 
  -7  14   4      104.45      107.22      5.38 o 
  -6  14   4        1.55       -0.08      1.79 o 
  -5  14   4       87.13       81.91      5.25 o 
  -4  14   4       27.41       26.58      2.28 o 
  -3  14   4      214.12      218.39      6.18 o 
  -2  14   4        0.25       -1.61      1.61 o 
  -1  14   4        7.13        4.26      1.89 o 
   0  14   4      185.20      184.80      3.32 o 
   1  14   4        0.42       -1.02      1.19 o 
   2  14   4       64.23       60.64      2.65 o 
   3  14   4       54.81       49.09      2.87 o 
   4  14   4       72.42       68.37      2.70 o 
   5  14   4       19.56       23.07      2.18 o 
   6  14   4      102.06      100.04      3.30 o 
   7  14   4       49.34       42.44      3.04 o 
   8  14   4       10.01       11.76      2.36 o 
  -9  15   4      261.22      288.22      7.49 o 
  -8  15   4       25.03       25.36      3.08 o 
  -7  15   4       41.04       39.43      3.08 o 
  -6  15   4       56.79       55.34      3.81 o 
  -5  15   4        0.01        1.15      1.56 o 
  -4  15   4      266.81      260.55      6.94 o 
  -3  15   4       23.81       18.05      2.42 o 
  -2  15   4       14.93       11.09      2.42 o 
  -1  15   4       18.62       19.29      1.81 o 
   0  15   4      148.73      153.26      3.57 o 
   1  15   4        2.69        3.04      1.49 o 
   2  15   4      101.98      100.07      3.11 o 
   3  15   4        1.21       -0.49      1.53 o 
   4  15   4       36.77       32.56      2.13 o 
   5  15   4        9.25        7.42      1.71 o 
   6  15   4       26.60       25.58      2.51 o 
   7  15   4        1.15        0.73      2.01 o 
  -8  16   4        0.00        0.04      2.19 o 
  -7  16   4        0.27        3.00      2.19 o 
  -6  16   4        0.03        0.24      1.87 o 
  -5  16   4       22.65       25.43      2.68 o 
  -4  16   4      120.52      120.39      4.81 o 
  -3  16   4      117.54      118.86      3.52 o 
  -2  16   4        0.02       -0.90      1.88 o 
  -1  16   4       11.02       11.06      1.62 o 
   0  16   4        3.78        5.79      1.24 o 
   1  16   4        2.12        2.57      1.30 o 
   2  16   4       27.95       30.26      1.99 o 
   3  16   4       18.74       16.27      3.13 o 
   4  16   4       38.03       35.08      2.33 o 
   5  16   4       65.27       60.29      3.82 o 
   6  16   4       31.55       43.62      3.06 o 
  -7  17   4        0.86        2.42      2.19 o 
  -6  17   4       13.55       13.88      2.69 o 
  -5  17   4        0.01        0.00      1.79 o 
  -4  17   4       27.70       27.41      4.84 o 
  -3  17   4      137.58      135.44      7.52 o 
  -2  17   4       28.99       28.28      3.04 o 
  -1  17   4       31.65       24.55      3.49 o 
   0  17   4      174.18      187.04      9.14 o 
   1  17   4      342.12      362.11      7.74 o 
   2  17   4       10.40        9.90      2.58 o 
   3  17   4        3.87        6.99      3.22 o 
   4  17   4       53.85       61.27      5.37 o 
  -4  18   4        0.02       -2.69      3.22 o 
  -3  18   4        1.25        3.76      3.76 o 
  -2  18   4        3.93        3.22      3.22 o 
  -1  18   4      144.81      156.94      8.60 o 
   0  18   4      307.32      352.04     12.36 o 
   1  18   4       40.23       52.67      4.84 o 
   2  18   4      151.22      172.53      6.99 o 
 -15   1   5      238.76      273.57      8.36 o 
 -14   1   5      207.98      231.62      7.40 o 
 -13   1   5        3.61        5.23      2.83 o 
 -12   1   5        0.70       -1.07      4.84 o 
 -11   1   5      167.65      168.72      4.10 o 
 -10   1   5       10.52       10.28      2.45 o 
  -9   1   5      275.21      284.87      6.84 o 
  -8   1   5      192.90      183.87      5.32 o 
  -7   1   5        4.05        1.34      1.90 o 
  -6   1   5      735.62      697.92     10.26 o 
  -5   1   5      199.63      185.40      8.33 o 
  -4   1   5      227.80      237.40      5.32 o 
  -3   1   5      221.59      223.97      5.11 o 
  -2   1   5      837.39      815.42      8.69 o 
  -1   1   5        8.68        3.38      1.26 o 
   0   1   5      359.74      375.53      4.63 o 
   1   1   5      132.35      131.25      2.35 o 
   2   1   5        1.94        4.19      1.01 o 
   3   1   5       85.92       84.68      2.44 o 
   4   1   5      384.19      369.33      4.97 o 
   5   1   5       62.35       57.87      4.19 o 
   6   1   5      128.54      121.40      3.35 o 
   7   1   5      126.50      119.48      3.29 o 
   8   1   5      103.01      106.31      4.03 o 
   9   1   5       17.42       14.98      2.00 o 
  10   1   5       11.27       11.70      2.07 o 
  11   1   5        8.27        8.47      2.15 o 
  12   1   5        0.80        0.27      2.12 o 
 -15   2   5        3.64        4.55      4.30 o 
 -14   2   5        2.16        9.94      3.04 o 
 -13   2   5      777.02      782.56     13.30 o 
 -12   2   5       32.78       37.86      3.60 o 
 -11   2   5       66.00       64.78      2.92 o 
 -10   2   5        0.12       -1.90      1.90 o 
  -9   2   5     1223.23     1241.06     15.96 o 
  -8   2   5      411.20      402.05      9.41 o 
  -7   2   5      376.31      341.30      6.84 o 
  -6   2   5        0.15       -1.52      1.52 o 
  -5   2   5        2.05        1.07      1.52 o 
  -4   2   5     1016.45      983.84     12.16 o 
  -3   2   5       89.42       86.33      6.45 o 
  -2   2   5        5.55        7.31      1.42 o 
  -1   2   5      178.44      167.32      3.02 o 
   0   2   5        8.08        9.04      1.26 o 
   1   2   5       18.48       19.42      1.25 o 
   2   2   5        4.77        3.67      0.87 o 
   3   2   5       33.79       30.73      1.88 o 
   4   2   5       26.31       24.79      1.80 o 
   5   2   5      275.18      272.04      5.17 o 
   6   2   5       37.63       38.99      2.21 o 
   7   2   5       78.46       74.30      2.39 o 
   8   2   5        1.32        3.74      1.35 o 
   9   2   5       60.90       63.70      3.02 o 
  10   2   5        3.39        1.44      1.80 o 
  11   2   5       25.59       28.81      2.75 o 
  12   2   5        9.70       11.81      2.54 o 
 -14   3   5        1.97        0.12      2.45 o 
 -13   3   5      123.41      126.34      5.70 o 
 -12   3   5       92.98       88.54      4.74 o 
 -11   3   5       50.61       45.89      3.25 o 
 -10   3   5      211.71      200.75      6.08 o 
  -9   3   5       61.95       72.95      3.98 o 
  -8   3   5      870.54      892.17     34.13 o 
  -7   3   5      310.96      303.94      6.46 o 
  -6   3   5       28.08       29.18      2.66 o 
  -5   3   5        0.06       -0.54      1.52 o 
  -4   3   5      470.41      502.58      7.98 o 
  -3   3   5      252.03      258.23      5.50 o 
  -2   3   5      119.67      106.06      2.69 o 
  -1   3   5      540.07      529.72      5.40 o 
   0   3   5      125.42      120.40      2.40 o 
   1   3   5      864.10      877.07      7.99 o 
   2   3   5       94.20       95.14      2.74 o 
   3   3   5        0.04       -0.94      1.07 o 
   4   3   5      273.49      273.12      4.16 o 
   5   3   5        9.92       11.46      1.61 o 
   6   3   5        6.52        9.29      1.61 o 
   7   3   5        4.45        3.41      1.24 o 
   8   3   5        7.97        8.70      1.42 o 
   9   3   5      301.91      313.07      5.35 o 
  10   3   5      137.69      154.72      4.29 o 
  11   3   5        6.22       -0.30      2.64 o 
  12   3   5       19.36       20.04      3.10 o 
 -14   4   5        0.51        0.00      2.66 o 
 -13   4   5       32.50       30.01      3.60 o 
 -12   4   5        0.56        2.02      1.74 o 
 -11   4   5       81.27       83.46      3.48 o 
 -10   4   5      436.69      434.64      8.74 o 
  -9   4   5      372.08      373.21      7.78 o 
  -8   4   5      164.27      159.77      4.94 o 
  -7   4   5      502.32      503.35      8.36 o 
  -6   4   5        0.77        0.00      1.90 o 
  -5   4   5       87.45       87.88      3.42 o 
  -4   4   5      245.51      261.61      4.54 o 
  -3   4   5       47.60       49.87      2.26 o 
  -2   4   5       25.12       24.68      1.53 o 
  -1   4   5      227.08      227.62      4.60 o 
   0   4   5       16.08       12.89      1.20 o 
   1   4   5        0.01        1.93      1.10 o 
   2   4   5      192.09      193.53      3.07 o 
   3   4   5        2.09        1.31      1.19 o 
   4   4   5        0.02       -0.42      1.19 o 
   5   4   5        5.09        5.02      1.40 o 
   6   4   5       92.89       95.53      2.56 o 
   7   4   5       41.03       43.28      2.09 o 
   8   4   5        3.17        1.59      1.38 o 
   9   4   5       19.38       23.82      1.99 o 
  10   4   5       29.77       27.38      2.42 o 
  11   4   5       52.33       50.50      3.61 o 
  12   4   5       15.13       18.08      2.99 o 
 -14   5   5       11.98       12.36      3.04 o 
 -13   5   5      124.58      126.10      6.45 o 
 -12   5   5       10.01        8.27      1.95 o 
 -11   5   5        0.01       -1.64      1.64 o 
 -10   5   5       11.54       17.51      3.76 o 
  -9   5   5      460.58      464.22     13.44 o 
  -8   5   5        0.17        3.76      1.90 o 
  -7   5   5      518.58      539.81      8.66 o 
  -6   5   5       59.81       61.76      2.36 o 
  -5   5   5       90.71       94.84      4.75 o 
  -4   5   5       44.01       45.30      1.94 o 
  -3   5   5       22.65       30.35      1.61 o 
  -2   5   5       29.89       28.24      1.48 o 
  -1   5   5      136.48      132.01      2.81 o 
   0   5   5      216.43      209.42      3.37 o 
   1   5   5      222.27      201.11      3.02 o 
   2   5   5      569.07      585.38      5.57 o 
   3   5   5       74.89       74.97      2.87 o 
   4   5   5        2.51        0.24      1.19 o 
   5   5   5       83.32       76.39      2.67 o 
   6   5   5        1.55       -0.21      1.20 o 
   7   5   5       21.30       21.93      1.72 o 
   8   5   5      114.69      119.30      3.34 o 
   9   5   5       11.74       11.78      1.77 o 
  10   5   5        5.74        5.91      1.80 o 
  11   5   5       34.11       33.32      3.20 o 
 -14   6   5      109.39      134.37      8.60 o 
 -13   6   5        0.41       -3.22      3.22 o 
 -12   6   5        3.72       -0.16      1.64 o 
 -11   6   5      169.90      167.50      4.54 o 
 -10   6   5       25.11       28.28      3.04 o 
  -9   6   5      157.27      156.25      5.12 o 
  -8   6   5       13.03       14.90      2.28 o 
  -7   6   5      390.17      389.09      7.74 o 
  -6   6   5      228.44      228.24      4.10 o 
  -5   6   5       64.32       65.55      2.27 o 
  -4   6   5       14.56       18.07      1.96 o 
  -3   6   5      115.88      129.71      2.81 o 
  -2   6   5      291.17      292.73      3.81 o 
  -1   6   5      653.56      652.86      6.51 o 
   0   6   5       62.82       58.73      2.38 o 
   1   6   5      316.32      319.22      3.24 o 
   2   6   5       76.99       68.75      2.15 o 
   3   6   5      549.70      560.76      6.25 o 
   4   6   5       14.84       15.79      1.67 o 
   5   6   5        5.72        3.97      1.24 o 
   6   6   5       34.18       31.89      1.90 o 
   7   6   5       26.64       29.52      1.99 o 
   8   6   5       64.90       70.09      2.73 o 
   9   6   5       96.27      105.46      3.54 o 
  10   6   5        5.98        3.97      1.85 o 
  11   6   5       14.49       17.03      2.79 o 
 -14   7   5      106.33      114.48      8.06 o 
 -13   7   5        2.85        3.22      3.76 o 
 -12   7   5      117.40      123.58      6.18 o 
 -11   7   5       49.64       49.77      2.99 o 
 -10   7   5        0.76        1.61      1.64 o 
  -9   7   5      417.10      386.52     24.45 o 
  -8   7   5        9.12        7.72      2.06 o 
  -7   7   5       46.06       47.07      3.04 o 
  -6   7   5      967.79      977.76     10.23 o 
  -5   7   5      169.95      157.83      3.15 o 
  -4   7   5       18.68       18.20      1.46 o 
  -3   7   5       97.53       99.43      2.87 o 
  -2   7   5     1010.83     1016.26     11.48 o 
  -1   7   5      126.09      121.01      2.39 o 
   0   7   5      169.07      165.35      2.64 o 
   1   7   5       96.94       95.90      1.84 o 
   2   7   5      246.61      253.35      3.69 o 
   3   7   5     1213.19     1247.31      9.36 o 
   4   7   5      120.09      115.15      4.42 o 
   5   7   5        2.53        0.00      1.17 o 
   6   7   5        5.18        5.62      1.38 o 
   7   7   5      442.84      464.39      6.24 o 
   8   7   5      113.54      117.46      3.54 o 
   9   7   5       76.32       72.23      3.21 o 
  10   7   5       32.27       28.72      2.61 o 
  11   7   5        0.03       -0.81      2.66 o 
 -13   8   5      398.39      446.72     15.05 o 
 -12   8   5       90.29      101.91      8.87 o 
 -11   8   5       17.84       10.48      2.66 o 
 -10   8   5        1.01        0.06      1.64 o 
  -9   8   5       44.41       43.50      4.84 o 
  -8   8   5       64.24       59.38      8.06 o 
  -7   8   5      348.38      335.65      9.67 o 
  -6   8   5      162.90      170.08      3.64 o 
  -5   8   5      802.02      806.63      8.78 o 
  -4   8   5       67.06       63.09      2.34 o 
  -3   8   5      439.30      441.11      5.17 o 
  -2   8   5        3.19        4.37      1.04 o 
  -1   8   5       27.15       30.39      1.46 o 
   0   8   5      139.80      134.10      2.35 o 
   1   8   5      129.41      131.28      2.25 o 
   2   8   5        5.09        3.51      1.26 o 
   3   8   5       36.51       37.77      2.00 o 
   4   8   5       57.49       56.12      2.40 o 
   5   8   5      114.01      120.58      5.87 o 
   6   8   5      221.96      219.75      4.56 o 
   7   8   5        1.20        3.42      1.67 o 
   8   8   5        4.72        6.28      2.64 o 
   9   8   5       77.49       82.61      3.29 o 
  10   8   5        6.03        2.87      2.17 o 
  11   8   5        0.09       -3.22      3.22 o 
 -13   9   5        3.41        7.79      2.66 o 
 -12   9   5      166.88      166.62      6.08 o 
 -11   9   5       22.21       26.79      3.21 o 
 -10   9   5       20.24       19.08      4.57 o 
  -9   9   5       32.69       32.79      4.30 o 
  -8   9   5        0.08        2.69      1.90 o 
  -7   9   5       20.44       22.15      2.66 o 
  -6   9   5        6.22        2.96      1.90 o 
  -5   9   5        9.77       10.58      1.46 o 
  -4   9   5        1.43        1.76      1.19 o 
  -3   9   5      367.88      370.81      5.37 o 
  -2   9   5      120.70      109.30      2.35 o 
  -1   9   5        4.50        5.04      1.14 o 
   0   9   5       29.72       32.50      1.69 o 
   1   9   5        4.03        1.38      1.07 o 
   2   9   5       72.89       85.86      2.75 o 
   3   9   5       22.13       22.33      2.05 o 
   4   9   5        1.14        1.11      1.64 o 
   5   9   5        0.30       -0.05      1.46 o 
   6   9   5       55.62       62.50      3.72 o 
   7   9   5        0.95        1.45      1.67 o 
   8   9   5       92.38       87.51      3.82 o 
   9   9   5      124.07      128.43      7.35 o 
  10   9   5        6.48        5.01      2.36 o 
 -12  10   5      111.24      110.77      6.98 o 
 -11  10   5       89.24       96.99      4.13 o 
 -10  10   5        8.97       10.28      2.26 o 
  -9  10   5        1.16        0.17      1.74 o 
  -8  10   5      169.99      159.89      5.28 o 
  -7  10   5       23.20       21.55      2.66 o 
  -6  10   5       67.24       73.32      3.20 o 
  -5  10   5        0.76        1.43      1.69 o 
  -4  10   5     1896.32     1904.79     17.24 o 
  -3  10   5      387.02      389.98      6.51 o 
  -2  10   5      112.01      125.21      2.81 o 
  -1  10   5       19.09       16.36      1.46 o 
   0  10   5       63.57       68.54      3.73 o 
   1  10   5        0.07       -1.02      1.02 o 
   2  10   5      142.74      143.25      3.61 o 
   3  10   5        0.00        1.24      1.42 o 
   4  10   5       93.98       91.61      3.30 o 
   5  10   5      327.79      329.20      5.98 o 
   6  10   5        3.81        6.11      2.05 o 
   7  10   5      283.35      301.32      6.10 o 
   8  10   5       63.18       64.45      3.61 o 
   9  10   5      195.87      194.10      5.28 o 
  10  10   5        0.45        3.39      2.26 o 
 -12  11   5       69.53       75.51      4.90 o 
 -11  11   5      119.07      119.59      4.63 o 
 -10  11   5       10.81        9.71      2.28 o 
  -9  11   5      149.06      148.62      4.50 o 
  -8  11   5      164.14      149.95      5.91 o 
  -7  11   5       48.11       47.06      3.60 o 
  -6  11   5      109.15      103.12      4.36 o 
  -5  11   5       23.04       24.28      2.45 o 
  -4  11   5      148.29      160.21      4.74 o 
  -3  11   5      316.62      326.06      6.26 o 
  -2  11   5     1814.51     1827.56     19.19 o 
  -1  11   5        4.36        0.36      2.62 o 
   0  11   5      559.50      555.54      6.69 o 
   1  11   5       79.87       69.54      6.72 o 
   2  11   5      214.35      217.02      5.28 o 
   3  11   5      361.29      345.23      6.81 o 
   4  11   5      313.57      317.10      6.81 o 
   5  11   5        3.42        2.22      2.14 o 
   6  11   5       73.72       77.19      3.51 o 
   7  11   5      148.23      163.00      4.75 o 
   8  11   5       73.30       78.42      3.79 o 
   9  11   5       12.21       12.32      2.48 o 
 -11  12   5       47.74       42.13      5.37 o 
 -10  12   5      435.43      461.97      8.03 o 
  -9  12   5        1.26        1.49      1.81 o 
  -8  12   5       27.66       25.55      2.85 o 
  -7  12   5      296.72      300.96      6.96 o 
  -6  12   5       27.66       30.04      2.83 o 
  -5  12   5        4.28        3.66      2.06 o 
  -4  12   5      217.19      219.53      6.18 o 
  -3  12   5       14.87       12.87      2.15 o 
  -2  12   5     1239.79     1278.49     33.59 o 
  -1  12   5      464.74      454.55      6.08 o 
   0  12   5        1.16       -1.49      1.49 o 
   1  12   5        0.75        1.07      2.69 o 
   2  12   5      427.57      430.21      7.57 o 
   3  12   5      483.63      492.64      8.34 o 
   4  12   5        2.06        0.64      2.06 o 
   5  12   5       70.49       73.44      3.88 o 
   6  12   5       27.02       31.73      2.65 o 
   7  12   5      210.81      195.71      5.26 o 
   8  12   5      142.56      140.45      4.75 o 
 -10  13   5       14.39       15.18      2.97 o 
  -9  13   5        1.09        0.17      2.45 o 
  -8  13   5       52.49       51.14      3.16 o 
  -7  13   5       74.46       69.83      4.30 o 
  -6  13   5       25.87       24.15      2.58 o 
  -5  13   5       34.42       39.00      2.97 o 
  -4  13   5        6.15        7.08      2.06 o 
  -3  13   5       40.95       38.63      2.83 o 
  -2  13   5      168.84      177.99      4.74 o 
  -1  13   5       63.53       61.56      2.68 o 
   0  13   5       59.29       55.79      3.21 o 
   1  13   5        0.87       -0.24      2.15 o 
   2  13   5       56.24       59.61      5.37 o 
   3  13   5        0.97       -1.67      1.68 o 
   4  13   5      128.57      129.25      4.74 o 
   5  13   5        0.01       -0.39      2.06 o 
   6  13   5       45.26       43.98      3.19 o 
   7  13   5        4.67        5.76      2.13 o 
  -9  14   5      255.02      255.80     16.93 o 
  -8  14   5        4.37        2.60      2.45 o 
  -7  14   5      170.70      189.71      6.99 o 
  -6  14   5       86.21       87.24      5.11 o 
  -5  14   5       31.35       29.99      3.76 o 
  -4  14   5       10.96        7.19      2.06 o 
  -3  14   5       12.97       11.83      2.15 o 
  -2  14   5        5.49        5.91      1.90 o 
  -1  14   5        0.67       -0.50      1.76 o 
   0  14   5      331.96      339.51      8.33 o 
   1  14   5      205.29      191.77      4.90 o 
   2  14   5       17.10       13.09      2.45 o 
   3  14   5        4.33        0.34      2.15 o 
   4  14   5       90.50       83.61      4.03 o 
   5  14   5        0.41        1.27      3.76 o 
   6  14   5        3.55        2.49      2.01 o 
   7  14   5       65.87       63.17      3.61 o 
  -8  15   5      114.21      108.14      5.04 o 
  -7  15   5        1.93        6.41      2.45 o 
  -6  15   5       71.88       79.48      8.33 o 
  -5  15   5       64.09       62.27      4.84 o 
  -4  15   5        2.06        2.00      2.06 o 
  -3  15   5       76.04       72.03      3.48 o 
  -2  15   5        2.05        2.15      1.79 o 
  -1  15   5       15.32       13.44      2.69 o 
   0  15   5      135.45      136.00      4.26 o 
   1  15   5      176.32      181.07      4.90 o 
   2  15   5       74.79       71.17      3.74 o 
   3  15   5      183.71      186.92      5.04 o 
   4  15   5       10.96       12.27      2.45 o 
   5  15   5       30.38       29.58      6.18 o 
  -7  16   5      325.23      365.80      8.01 o 
  -6  16   5       39.35       43.82      3.48 o 
  -5  16   5      185.30      188.69      6.99 o 
  -4  16   5      332.96      339.89      6.84 o 
  -3  16   5      131.28      138.91      4.37 o 
  -2  16   5       97.49       87.61      4.84 o 
  -1  16   5        0.17       -2.15      2.15 o 
   0  16   5       23.28       20.74      3.49 o 
   1  16   5       47.77       45.48      2.97 o 
   2  16   5        3.38        3.47      2.06 o 
   3  16   5        1.28       -1.79      1.79 o 
   4  16   5        0.03       -0.20      2.06 o 
  -4  17   5        6.20        3.71      2.42 o 
   1  17   5        5.85       12.36      3.76 o 
   2  17   5       18.20       11.82      3.76 o 
 -14   0   6      168.96      181.12     10.21 o 
 -13   0   6       24.90       31.71      5.37 o 
 -12   0   6        3.17        4.30      3.76 o 
 -11   0   6      344.95      360.64     11.82 o 
 -10   0   6      201.59      217.67      9.14 o 
  -9   0   6      386.07      393.96     11.82 o 
  -8   0   6        5.56       10.75      3.22 o 
  -7   0   6       39.69       40.85      4.84 o 
  -6   0   6      524.34      516.50     12.90 o 
  -5   0   6       60.83       68.80      5.37 o 
  -4   0   6       57.88       50.52      4.30 o 
  -3   0   6      251.00      253.68      8.06 o 
  -2   0   6       88.59       94.06      5.91 o 
  -1   0   6     1897.62     1815.42     19.95 o 
   0   0   6      199.87      192.99      6.18 o 
   1   0   6      776.46      749.76     11.02 o 
   2   0   6     6122.54     6103.16     55.49 o 
   3   0   6      211.95      196.82      5.88 o 
   4   0   6      372.15      349.90     21.77 o 
   5   0   6        4.42        8.06      2.28 o 
   6   0   6       95.03       88.89      6.18 o 
   7   0   6       86.13       86.84      4.56 o 
   8   0   6      261.23      262.53      8.06 o 
   9   0   6       15.44       17.50      3.04 o 
  10   0   6       27.73       28.78      3.80 o 
  11   0   6       56.33       63.27      8.60 o 
 -14   1   6        6.94        3.22      2.83 o 
 -13   1   6       54.93       60.65      4.74 o 
 -12   1   6       37.28       33.63      3.80 o 
 -11   1   6       61.86       61.28      4.18 o 
 -10   1   6       75.97       77.77      5.37 o 
  -9   1   6       21.04       26.93      3.04 o 
  -8   1   6     1322.32     1313.63     21.23 o 
  -7   1   6      215.81      201.58      5.70 o 
  -6   1   6      397.48      391.86      7.60 o 
  -5   1   6      281.57      306.37      6.84 o 
  -4   1   6        0.14        0.27      1.90 o 
  -3   1   6      511.71      525.09     11.56 o 
  -2   1   6      147.05      146.54      3.82 o 
  -1   1   6      217.57      227.56      3.96 o 
   0   1   6      481.20      472.95      5.84 o 
   1   1   6      890.87      877.86     11.07 o 
   2   1   6       56.52       69.15      5.51 o 
   3   1   6      235.58      221.88      4.73 o 
   4   1   6      713.82      694.88     15.75 o 
   5   1   6      186.62      184.39      4.08 o 
   6   1   6      110.13      113.95      3.42 o 
   7   1   6       33.37       32.08      2.42 o 
   8   1   6        3.51        3.31      1.94 o 
   9   1   6       12.04        9.67      2.15 o 
  10   1   6        0.43        1.07      1.88 o 
  11   1   6        4.68        6.92      2.95 o 
 -14   2   6       41.73       42.63      4.56 o 
 -13   2   6       40.83       53.47      4.57 o 
 -12   2   6       26.82       29.46      5.37 o 
 -11   2   6       74.67       82.24      4.56 o 
 -10   2   6      254.71      242.75      6.84 o 
  -9   2   6      378.22      382.23     15.59 o 
  -8   2   6      263.66      281.64      6.84 o 
  -7   2   6      308.06      324.36      7.22 o 
  -6   2   6       41.82       39.77      3.04 o 
  -5   2   6       56.00       56.91      5.37 o 
  -4   2   6      658.50      661.38     10.75 o 
  -3   2   6       83.18       87.87      4.84 o 
  -2   2   6       10.15        9.98      1.74 o 
  -1   2   6        8.04        7.68      2.22 o 
   0   2   6       88.31       94.02      3.57 o 
   1   2   6       18.79       21.74      1.93 o 
   2   2   6      639.17      616.21      6.92 o 
   3   2   6      805.65      817.77      8.53 o 
   4   2   6      156.79      154.87      3.62 o 
   5   2   6      126.59      130.01      3.48 o 
   6   2   6       20.01       22.27      2.87 o 
   7   2   6        6.17        2.85      1.73 o 
   8   2   6       79.50       70.57      3.22 o 
   9   2   6        0.15        2.72      1.94 o 
  10   2   6        0.10        3.76      2.07 o 
  11   2   6       42.05       45.33      3.63 o 
 -14   3   6        0.42       -0.14      2.83 o 
 -13   3   6        8.99       11.02      3.04 o 
 -12   3   6       19.18       23.94      3.76 o 
 -11   3   6      121.98      129.54      9.14 o 
 -10   3   6        1.62        1.61      2.28 o 
  -9   3   6     1042.81     1053.72     24.45 o 
  -8   3   6        0.05        2.15      2.28 o 
  -7   3   6       37.39       40.42      3.42 o 
  -6   3   6       44.81       40.17      3.21 o 
  -5   3   6        3.51        3.71      3.49 o 
  -4   3   6        3.60        4.84      2.96 o 
  -3   3   6      249.19      239.03      5.70 o 
  -2   3   6      234.33      241.26      4.75 o 
  -1   3   6       14.97       13.96      1.61 o 
   0   3   6      146.99      145.35      3.65 o 
   1   3   6       97.52       98.86      2.81 o 
   2   3   6       26.57       25.53      1.88 o 
   3   3   6       79.11       83.81      2.75 o 
   4   3   6       29.15       29.19      2.12 o 
   5   3   6        0.11        0.69      1.53 o 
   6   3   6        9.92       12.75      1.85 o 
   7   3   6       58.70       60.37      2.94 o 
   8   3   6       36.39       36.28      2.72 o 
   9   3   6      138.04      133.53      4.11 o 
  10   3   6      167.72      176.85      5.46 o 
 -13   4   6      231.53      260.04     18.81 o 
 -12   4   6      117.08      103.88      5.12 o 
 -11   4   6       25.32       30.64      3.42 o 
 -10   4   6      259.06      268.05     10.21 o 
  -9   4   6       14.95       18.48      2.83 o 
  -8   4   6      532.70      510.66      9.31 o 
  -7   4   6       55.56       51.87      3.42 o 
  -6   4   6       18.01       14.06      2.66 o 
  -5   4   6      743.72      740.93     15.05 o 
  -4   4   6      388.46      384.02      7.60 o 
  -3   4   6      985.64      996.32     23.11 o 
  -2   4   6       36.96       31.06      2.26 o 
  -1   4   6      514.32      506.71     13.15 o 
   0   4   6       65.76       61.69      3.41 o 
   1   4   6        8.95        8.45      1.53 o 
   2   4   6       43.56       38.06      2.12 o 
   3   4   6       31.66       36.92      2.15 o 
   4   4   6      185.29      201.45      4.03 o 
   5   4   6      110.76      113.66      3.35 o 
   6   4   6      204.09      223.87      4.50 o 
   7   4   6       65.83       60.08      4.58 o 
   8   4   6        9.85        6.41      1.94 o 
   9   4   6      152.37      147.37      4.96 o 
  10   4   6       42.92       45.81      3.51 o 
 -13   5   6        9.47        7.79      3.04 o 
 -12   5   6      122.00      135.32      5.91 o 
 -11   5   6      241.63      252.86      8.06 o 
 -10   5   6        6.99        9.41      2.66 o 
  -9   5   6      262.05      252.88      6.84 o 
  -8   5   6        2.27        0.54      2.28 o 
  -7   5   6      215.99      229.32      6.08 o 
  -6   5   6      442.64      447.30     11.62 o 
  -5   5   6       76.05       78.07      3.07 o 
  -4   5   6      121.91      126.89      4.36 o 
  -3   5   6     1151.45     1135.99     16.66 o 
  -2   5   6       18.97       16.43      2.05 o 
  -1   5   6        4.99        3.22      1.55 o 
   0   5   6        3.36        4.17      1.34 o 
   1   5   6       13.44       17.64      1.73 o 
   2   5   6        6.06        6.54      1.46 o 
   3   5   6        9.41        6.54      1.58 o 
   4   5   6      354.92      353.95      8.70 o 
   5   5   6       52.52       52.05      2.67 o 
   6   5   6      168.73      165.46      4.09 o 
   7   5   6      240.96      252.45      6.90 o 
   8   5   6       55.41       54.86      3.51 o 
   9   5   6       38.29       33.03      3.16 o 
  10   5   6       39.55       43.68      3.51 o 
 -13   6   6        4.85        4.84      4.30 o 
 -12   6   6       20.40       19.36      3.29 o 
 -11   6   6      157.33      158.29      6.08 o 
 -10   6   6       22.51       18.73      3.04 o 
  -9   6   6       33.31       23.94      3.04 o 
  -8   6   6       12.14       17.01      6.72 o 
  -7   6   6        6.33        5.64      2.28 o 
  -6   6   6       52.86       56.05      2.76 o 
  -5   6   6        0.44       -0.27      1.90 o 
  -4   6   6       50.03       47.30      3.04 o 
  -3   6   6        1.61        2.96      1.90 o 
  -2   6   6      356.80      349.73      5.79 o 
  -1   6   6        0.38       -2.03      2.03 o 
   0   6   6        1.30       -1.55      1.55 o 
   1   6   6       60.83       58.36      2.79 o 
   2   6   6       41.21       43.99      2.48 o 
   3   6   6       72.58       77.74      2.69 o 
   4   6   6        8.73       10.90      1.80 o 
   5   6   6        0.77        0.67      1.53 o 
   6   6   6        2.02        2.44      1.73 o 
   7   6   6       17.32       20.82      2.57 o 
   8   6   6       88.10       76.41      3.92 o 
   9   6   6       60.52       62.73      3.92 o 
  10   6   6        3.94        3.71      2.36 o 
 -13   7   6       13.16        8.60      4.30 o 
 -12   7   6       45.64       53.75      4.18 o 
 -11   7   6      112.56      109.23      5.12 o 
 -10   7   6        0.23        0.27      2.28 o 
  -9   7   6       75.84       79.65      4.36 o 
  -8   7   6       28.76       22.78      2.83 o 
  -7   7   6       11.91        9.65      2.42 o 
  -6   7   6       73.71       72.70      3.98 o 
  -5   7   6      113.57      102.77      4.36 o 
  -4   7   6       16.39       19.54      2.96 o 
  -3   7   6       10.99       10.75      2.06 o 
  -2   7   6      485.80      497.95      7.03 o 
  -1   7   6      143.16      140.18      3.72 o 
   0   7   6       12.88        9.49      1.41 o 
   1   7   6       46.30       41.76      2.21 o 
   2   7   6      153.65      155.29      3.48 o 
   3   7   6      322.92      308.14      4.83 o 
   4   7   6        4.72        3.07      1.83 o 
   5   7   6      185.38      165.80      4.63 o 
   6   7   6       28.04       31.91      2.76 o 
   7   7   6       44.58       46.58      3.10 o 
   8   7   6        1.11       -0.31      2.05 o 
   9   7   6       27.05       27.20      2.99 o 
 -12   8   6        6.37       11.00      2.83 o 
 -11   8   6       78.65       84.12      6.72 o 
 -10   8   6      348.60      359.56     11.82 o 
  -9   8   6       33.10       28.24      3.04 o 
  -8   8   6       34.37       27.99      3.04 o 
  -7   8   6      435.28      447.10     18.27 o 
  -6   8   6      497.86      501.51      8.92 o 
  -5   8   6        2.93        2.69      2.06 o 
  -4   8   6      303.65      320.33      6.84 o 
  -3   8   6       39.27       34.63      2.83 o 
  -2   8   6        0.58        1.17      1.26 o 
  -1   8   6      460.51      445.24      5.30 o 
   0   8   6       50.86       49.90      2.77 o 
   1   8   6        1.27       -0.54      1.55 o 
   2   8   6      200.92      198.50      4.54 o 
   3   8   6       63.68       65.15      3.20 o 
   4   8   6        0.48       -1.11      1.64 o 
   5   8   6       24.31       25.41      2.48 o 
   6   8   6       16.89       13.76      2.26 o 
   7   8   6       48.00       50.03      3.30 o 
   8   8   6      131.42      136.65      5.70 o 
   9   8   6      156.22      152.59      4.95 o 
 -12   9   6       58.71       55.38      4.18 o 
 -11   9   6        1.13       -1.34      2.28 o 
 -10   9   6       42.86       44.61      5.37 o 
  -9   9   6      228.34      248.31      9.67 o 
  -8   9   6       61.20       74.17      5.91 o 
  -7   9   6      178.59      171.20      5.50 o 
  -6   9   6       10.93        9.67      2.45 o 
  -5   9   6      477.74      494.01      8.74 o 
  -4   9   6      180.18      183.69      4.34 o 
  -3   9   6        6.42        8.32      1.71 o 
  -2   9   6        8.57       10.68      1.53 o 
  -1   9   6       28.44       33.59      2.95 o 
   0   9   6      269.88      267.78      7.12 o 
   1   9   6      222.14      210.89      4.65 o 
   2   9   6        7.72        5.20      1.86 o 
   3   9   6      126.40      129.04      4.32 o 
   4   9   6       20.94       18.37      2.36 o 
   5   9   6        3.23        2.58      1.95 o 
   6   9   6       87.32       88.60      4.74 o 
   7   9   6       44.90       46.12      3.98 o 
   8   9   6      103.61      107.82      5.50 o 
   9   9   6       83.94       89.78      6.99 o 
 -11  10   6        2.05        5.91      2.69 o 
 -10  10   6       60.14       62.40      4.36 o 
  -9  10   6       46.20       49.45      5.37 o 
  -8  10   6       74.80       62.35      5.37 o 
  -7  10   6      126.88      119.32      6.18 o 
  -6  10   6      271.08      255.61      6.26 o 
  -5  10   6        1.26        2.64      2.06 o 
  -4  10   6      204.18      217.14      5.70 o 
  -3  10   6      125.58      130.60      3.72 o 
  -2  10   6       62.13       67.01      2.59 o 
  -1  10   6       68.82       67.66      2.45 o 
   0  10   6      126.48      129.96      4.28 o 
   1  10   6        1.65        1.83      1.64 o 
   2  10   6       30.45       28.35      2.83 o 
   3  10   6        2.11        3.49      2.28 o 
   4  10   6        2.52        1.88      2.28 o 
   5  10   6        1.20        0.00      2.28 o 
   6  10   6        2.00        2.44      2.45 o 
   7  10   6        0.52        2.15      2.45 o 
   8  10   6       15.93       17.28      3.42 o 
 -11  11   6       19.14       13.44      4.84 o 
 -10  11   6       29.93       41.17      4.30 o 
  -9  11   6      137.88      147.89      5.66 o 
  -8  11   6      183.10      174.35      5.88 o 
  -7  11   6        0.92        5.33      2.19 o 
  -6  11   6        2.72       -0.73      2.06 o 
  -5  11   6        1.46        2.96      2.96 o 
  -4  11   6      103.79      106.42      4.18 o 
  -3  11   6      102.99       95.97      9.41 o 
  -2  11   6       39.99       42.47      3.04 o 
  -1  11   6       23.22       23.94      2.83 o 
   0  11   6       32.50       33.63      7.26 o 
   1  11   6       75.07       79.65      5.11 o 
   2  11   6       47.37       46.49      3.42 o 
   3  11   6       41.57       42.16      3.21 o 
   4  11   6       49.27       42.35      3.60 o 
   5  11   6       20.93       16.36      2.83 o 
   6  11   6       18.20       16.50      3.04 o 
   7  11   6       54.18       54.62      4.18 o 
 -10  12   6        0.94       -2.45      2.45 o 
  -9  12   6        5.56        2.96      2.66 o 
  -8  12   6        3.71        1.49      2.45 o 
  -7  12   6      125.47      122.05      6.72 o 
  -6  12   6        4.51        4.25      2.42 o 
  -5  12   6       48.96       54.59      3.60 o 
  -4  12   6        1.36        4.40      2.06 o 
  -3  12   6        3.44        4.84      1.90 o 
  -2  12   6      218.88      226.32     11.02 o 
  -1  12   6        1.40        0.78      2.06 o 
   0  12   6       82.11       78.84      3.98 o 
   1  12   6        1.80        1.56      2.06 o 
   2  12   6        0.03        1.61      2.96 o 
   3  12   6       85.17       78.02      4.18 o 
   4  12   6        2.25        5.13      2.45 o 
   5  12   6       88.95       78.53      4.56 o 
   6  12   6       25.22       26.87      3.42 o 
  -9  13   6      128.17      138.76     10.75 o 
  -8  13   6       12.36       11.63      5.11 o 
  -7  13   6       61.77       60.18      4.13 o 
  -6  13   6       87.01       85.03      4.36 o 
  -5  13   6      229.05      230.58      5.88 o 
  -4  13   6       35.02       37.77      3.21 o 
  -3  13   6       62.19       65.70      3.60 o 
  -2  13   6       72.67       69.33      4.84 o 
  -1  13   6       86.31       99.04      4.18 o 
   0  13   6        5.54        7.60      2.69 o 
   1  13   6        0.60       -2.06      2.06 o 
   2  13   6       10.27        8.68      3.49 o 
   3  13   6       21.94       28.31      4.03 o 
   4  13   6        0.92        0.81      2.19 o 
   5  13   6       13.89       14.19      2.83 o 
  -8  14   6        4.40       -1.61      3.76 o 
  -7  14   6       18.09       16.54      2.83 o 
  -6  14   6       35.15       37.17      6.45 o 
  -5  14   6        8.41        4.39      2.19 o 
  -4  14   6       59.29       61.13      3.60 o 
  -3  14   6        0.02        0.54      2.69 o 
  -2  14   6       27.83       29.02      3.76 o 
  -1  14   6        0.08       -0.54      2.69 o 
   0  14   6       24.10       25.12      5.11 o 
   1  14   6       58.05       67.24      3.98 o 
   2  14   6        9.69        8.27      2.45 o 
   3  14   6        0.94       -0.10      2.06 o 
   4  14   6        0.03        1.07      2.28 o 
  -6  15   6        0.62       -2.06      2.06 o 
  -5  15   6        2.04        0.44      2.06 o 
  -4  15   6       35.17       29.56      3.76 o 
  -3  15   6      107.39      102.66      5.91 o 
  -2  15   6        0.81       -2.69      2.69 o 
  -1  15   6        2.75        0.54      2.69 o 
   0  15   6        2.67        1.47      2.06 o 
   1  15   6        8.61        6.45      2.28 o 
   2  15   6       20.20       22.39      3.22 o 
   3  15   6        5.95        3.51      2.45 o 
  -3  16   6       74.52       64.50      4.84 o 
  -2  16   6       15.37       15.59      3.22 o 
  -1  16   6        8.57        9.67      3.22 o 
   0  16   6       21.34       14.97      2.45 o 
 -13   1   7        0.05       -1.00      2.96 o 
 -12   1   7       90.82      110.23      6.45 o 
 -11   1   7      101.54      115.19      5.50 o 
 -10   1   7        0.84        1.16      2.45 o 
  -9   1   7      169.33      164.84      5.88 o 
  -8   1   7       96.24       98.11      5.37 o 
  -7   1   7        9.78        3.76      3.49 o 
  -6   1   7      257.00      260.40      6.84 o 
  -5   1   7        1.83       -3.62      4.30 o 
  -4   1   7        4.92        4.57      2.96 o 
  -3   1   7      317.90      314.57      7.22 o 
  -2   1   7       94.60       93.69      4.36 o 
  -1   1   7        3.03        2.18      1.53 o 
   0   1   7       47.84       45.93      2.64 o 
   1   1   7        8.70        4.85      2.17 o 
   2   1   7        1.02       -1.40      1.40 o 
   3   1   7        5.55        7.55      1.94 o 
   4   1   7        9.35        6.42      3.16 o 
   5   1   7       45.45       42.86      2.75 o 
   6   1   7       32.22       33.45      2.75 o 
   7   1   7       19.48       18.55      2.48 o 
   8   1   7        0.14       -1.91      1.91 o 
   9   1   7        1.73        1.72      2.25 o 
 -13   2   7      297.90      351.80      9.31 o 
 -12   2   7       82.59       89.02      5.32 o 
 -11   2   7       14.58       13.65      3.21 o 
 -10   2   7       24.84       25.36      3.42 o 
  -9   2   7       10.39       10.94      2.96 o 
  -8   2   7       91.44       99.01      4.74 o 
  -7   2   7        3.57        0.41      2.45 o 
  -6   2   7       14.25       15.15      3.49 o 
  -5   2   7        2.24       -0.88      2.06 o 
  -4   2   7      161.24      157.53      6.18 o 
  -3   2   7      109.10      110.18      4.56 o 
  -2   2   7       35.32       36.60      2.57 o 
  -1   2   7      139.52      138.18      3.80 o 
   0   2   7       15.97       13.45      1.80 o 
   1   2   7       28.92       24.11      2.07 o 
   2   2   7       18.56       20.21      2.00 o 
   3   2   7       27.15       30.18      2.34 o 
   4   2   7        4.64        7.52      1.88 o 
   5   2   7      169.88      174.21      4.96 o 
   6   2   7        2.23       -0.27      1.88 o 
   7   2   7       20.24       19.17      2.34 o 
   8   2   7        0.70        4.46      2.00 o 
   9   2   7       41.96       41.39      3.08 o 
 -12   3   7       96.16       92.16      6.18 o 
 -11   3   7       15.15       12.24      3.21 o 
 -10   3   7       52.94       52.79      4.13 o 
  -9   3   7       93.27      103.40      5.12 o 
  -8   3   7     1132.47     1150.34     21.77 o 
  -7   3   7        4.34        4.84      3.76 o 
  -6   3   7      135.52      155.93      5.70 o 
  -5   3   7       19.22       14.26      4.03 o 
  -4   3   7       94.16       98.71      4.56 o 
  -3   3   7       71.53       75.30      3.98 o 
  -2   3   7       15.24       15.52      2.05 o 
  -1   3   7       15.93       16.90      2.17 o 
   0   3   7       65.07       65.78      2.96 o 
   1   3   7       86.56       93.77      3.08 o 
   2   3   7        0.38        1.47      1.46 o 
   3   3   7       12.03       15.07      2.09 o 
   4   3   7       46.21       45.42      2.69 o 
   5   3   7       13.92        9.20      1.94 o 
   6   3   7        2.21        4.97      1.88 o 
   7   3   7        4.57        4.04      1.94 o 
   8   3   7        9.19        7.86      2.57 o 
   9   3   7       48.18       53.15      3.82 o 
 -12   4   7       14.86       15.80      3.21 o 
 -11   4   7       28.63       27.03      3.60 o 
 -10   4   7       43.38       36.90      4.57 o 
  -9   4   7       18.34       15.86      3.04 o 
  -8   4   7       25.70       36.45      3.60 o 
  -7   4   7       79.01       91.77      4.56 o 
  -6   4   7       10.28        9.14      2.66 o 
  -5   4   7      127.97      116.19      4.74 o 
  -4   4   7        4.92        3.22      2.28 o 
  -3   4   7      156.85      162.59      5.32 o 
  -2   4   7       58.92       56.97      3.07 o 
  -1   4   7       42.88       41.75      3.76 o 
   0   4   7       18.62       19.66      1.94 o 
   1   4   7        5.11        7.41      1.67 o 
   2   4   7       81.97       86.38      3.02 o 
   3   4   7       14.67       14.79      1.94 o 
   4   4   7        7.99        6.72      1.73 o 
   5   4   7        6.82        7.37      1.94 o 
   6   4   7       25.72       22.47      2.34 o 
   7   4   7        0.02       -0.49      2.40 o 
   8   4   7        7.86        5.02      2.48 o 
   9   4   7       35.72       39.91      3.51 o 
 -12   5   7       54.71       60.64      8.06 o 
 -11   5   7       18.80       19.41      3.36 o 
 -10   5   7       51.44       52.94      4.18 o 
  -9   5   7        1.42        1.88      2.28 o 
  -8   5   7       30.04       31.09      3.42 o 
  -7   5   7      165.68      167.96      5.70 o 
  -6   5   7        6.32        3.49      2.28 o 
  -5   5   7        1.06       -2.69      2.96 o 
  -4   5   7        5.05        0.93      4.57 o 
  -3   5   7        8.43        6.72      2.28 o 
  -2   5   7        1.01       -0.13      1.74 o 
  -1   5   7      218.73      215.24      4.96 o 
   0   5   7       59.28       55.37      3.10 o 
   1   5   7       28.92       27.75      2.15 o 
   2   5   7        0.19       -0.36      1.53 o 
   3   5   7       11.10       12.34      1.88 o 
   4   5   7        5.45        4.94      1.80 o 
   5   5   7       48.65       46.85      3.30 o 
   6   5   7        5.29        2.31      2.13 o 
   7   5   7        2.99        0.72      2.17 o 
   8   5   7        0.21       -0.49      2.26 o 
 -12   6   7       29.06       27.41      4.84 o 
 -11   6   7      104.47      113.95      5.70 o 
 -10   6   7       24.01       23.41      3.21 o 
  -9   6   7       27.88       21.64      3.04 o 
  -8   6   7      300.47      292.76      7.40 o 
  -7   6   7       98.37      107.42      4.94 o 
  -6   6   7       54.66       47.45      3.60 o 
  -5   6   7       83.03       82.73      4.36 o 
  -4   6   7        7.16        5.37      2.28 o 
  -3   6   7        4.87        4.03      2.28 o 
  -2   6   7        1.56        1.65      1.74 o 
  -1   6   7      151.11      150.92      4.59 o 
   0   6   7        0.94        1.61      1.86 o 
   1   6   7       50.23       50.45      3.86 o 
   2   6   7       67.38       65.23      2.88 o 
   3   6   7      366.98      363.97      9.91 o 
   4   6   7       72.20       74.61      4.08 o 
   5   6   7        9.64       11.78      2.36 o 
   6   6   7       20.54       20.20      2.68 o 
   7   6   7        0.88        1.29      2.36 o 
   8   6   7       88.82      100.68      4.65 o 
 -11   7   7       25.99       24.72      4.84 o 
 -10   7   7        0.00        1.61      3.22 o 
  -9   7   7        6.25        6.16      3.76 o 
  -8   7   7        0.27        0.54      2.28 o 
  -7   7   7       15.01       21.27      2.83 o 
  -6   7   7      427.91      430.24      8.74 o 
  -5   7   7        2.65       -1.07      2.28 o 
  -4   7   7      103.40      112.14      6.45 o 
  -3   7   7       95.30       97.12      4.36 o 
  -2   7   7      181.09      178.07      4.54 o 
  -1   7   7       11.56       11.71      2.05 o 
   0   7   7      108.99      104.05      4.11 o 
   1   7   7       54.68       49.15      2.99 o 
   2   7   7       46.03       45.29      2.99 o 
   3   7   7      173.93      181.43      4.85 o 
   4   7   7        3.36        6.45      2.17 o 
   5   7   7        0.72        3.22      2.17 o 
   6   7   7        0.71        0.36      2.17 o 
   7   7   7      110.20      112.27      4.54 o 
   8   7   7        7.60        5.88      2.97 o 
 -11   8   7       40.93       54.28      5.91 o 
 -10   8   7       20.85       22.04      4.84 o 
  -9   8   7        5.82        0.54      3.22 o 
  -8   8   7      171.76      151.56      8.06 o 
  -7   8   7        2.41        4.84      2.66 o 
  -6   8   7      108.62      120.76      5.12 o 
  -5   8   7      142.15      145.65      5.32 o 
  -4   8   7       44.29       51.06      3.80 o 
  -3   8   7      176.92      175.13      5.70 o 
  -2   8   7       59.45       58.19      2.57 o 
  -1   8   7       89.31       93.67      6.30 o 
   0   8   7       45.79       41.52      2.89 o 
   1   8   7       18.38       18.69      3.26 o 
   2   8   7        0.73       -0.13      1.74 o 
   3   8   7       23.33       22.10      2.48 o 
   4   8   7       84.28       90.45      3.82 o 
   5   8   7       54.32       50.07      3.30 o 
   6   8   7        7.70        8.03      2.83 o 
   7   8   7        1.11        0.81      2.66 o 
 -10   9   7        4.58       10.21      3.76 o 
  -9   9   7        0.56        7.52      3.76 o 
  -8   9   7        9.96        9.67      3.76 o 
  -7   9   7       18.78       18.27      4.30 o 
  -6   9   7       16.63       13.44      3.76 o 
  -5   9   7        0.30        6.45      3.22 o 
  -4   9   7      165.03      155.41      4.23 o 
  -3   9   7       30.96       28.68      2.58 o 
  -2   9   7      138.57      131.39      5.12 o 
  -1   9   7       22.76       18.31      2.36 o 
   0   9   7        3.95        1.97      1.86 o 
   1   9   7        6.03        3.76      1.95 o 
   2   9   7       10.86        9.14      2.66 o 
   3   9   7        0.10       -1.61      2.28 o 
   4   9   7       11.06       14.06      3.04 o 
   5   9   7        0.63        1.12      2.45 o 
   6   9   7       15.29       19.63      3.21 o 
 -10  10   7       48.05       53.21      5.91 o 
  -9  10   7        9.44        9.14      3.76 o 
  -8  10   7       12.74        3.76      3.76 o 
  -7  10   7        0.00        1.88      3.49 o 
  -6  10   7       57.66       55.32      4.84 o 
  -5  10   7       57.41       64.08      3.98 o 
  -4  10   7      180.88      185.71     10.75 o 
  -3  10   7       68.64       60.73      5.37 o 
  -2  10   7      108.24      106.95      6.45 o 
  -1  10   7       81.12       78.87      4.36 o 
   0  10   7       81.79       81.38      4.56 o 
   1  10   7       18.91       13.92      2.83 o 
   2  10   7       11.20       11.92      3.49 o 
   3  10   7        0.76        5.62      2.45 o 
   4  10   7       57.37       56.87      4.36 o 
   5  10   7       60.98       72.79      4.74 o 
   6  10   7        0.58        0.54      2.66 o 
  -9  11   7      191.45      202.20      6.81 o 
  -8  11   7       13.75       17.69      3.21 o 
  -7  11   7       51.64       43.33      3.80 o 
  -6  11   7       73.70       62.21      3.98 o 
  -5  11   7        1.59        1.61      2.28 o 
  -4  11   7       13.00       12.41      2.45 o 
  -3  11   7      175.56      191.34      8.06 o 
  -2  11   7      834.47      787.92     16.66 o 
  -1  11   7      447.26      453.38     18.00 o 
   0  11   7      198.55      195.73      7.26 o 
   1  11   7        5.20       -0.25      3.22 o 
   2  11   7       31.26       32.94      3.21 o 
   3  11   7      228.86      228.21      6.64 o 
   4  11   7       52.46       54.13      6.99 o 
   5  11   7        5.88        1.07      2.69 o 
  -8  12   7       18.40       16.95      2.97 o 
  -7  12   7      156.67      179.25      6.05 o 
  -6  12   7        7.35        5.11      2.66 o 
  -5  12   7        0.42       -0.49      2.06 o 
  -4  12   7       12.58       17.20      3.76 o 
  -3  12   7       76.90       82.77      5.91 o 
  -2  12   7        3.42        6.99      3.22 o 
  -1  12   7       95.13       96.80      4.51 o 
   0  12   7        0.02       -2.28      2.28 o 
   1  12   7       45.74       48.54      4.57 o 
   2  12   7      127.42      138.50      5.50 o 
   3  12   7      113.00      117.78      5.50 o 
   4  12   7       32.35       31.38      3.60 o 
  -6  13   7        0.00        1.07      2.45 o 
  -5  13   7       16.36       19.35      4.30 o 
  -4  13   7        1.26        1.07      3.22 o 
  -3  13   7       39.50       41.38      4.84 o 
  -2  13   7       89.52       74.71      5.91 o 
  -1  13   7      224.79      216.93     10.48 o 
   0  13   7       44.83       40.26      3.60 o 
   1  13   7       30.36       33.75      3.76 o 
   2  13   7       57.05       64.52      7.26 o 
  -4  14   7        0.24       -1.07      2.69 o 
  -3  14   7        0.04       -1.07      2.69 o 
  -2  14   7       16.15       17.74      3.76 o 
  -1  14   7        0.05        1.61      3.22 o 
   0  14   7       46.12       47.41      3.74 o 
 -11   0   8      130.61      134.90      9.14 o 
 -10   0   8       52.36       42.46      5.91 o 
  -9   0   8       17.23       29.56      5.37 o 
  -8   0   8        5.58       -3.76      3.76 o 
  -7   0   8     1143.36     1235.09     24.72 o 
  -6   0   8       58.39       59.66      6.45 o 
  -5   0   8      236.24      223.05      9.67 o 
  -4   0   8       68.22       68.80      6.45 o 
  -3   0   8        0.00       -2.69      3.22 o 
  -2   0   8       52.59       59.12      5.91 o 
  -1   0   8      210.67      188.66      6.46 o 
   0   0   8       69.70       64.40      4.36 o 
   1   0   8      346.79      346.93      8.36 o 
   2   0   8      428.49      426.47     26.07 o 
   3   0   8      242.02      223.62      7.22 o 
   4   0   8      283.22      250.19      7.60 o 
   5   0   8       25.27       28.01      3.98 o 
   6   0   8      153.01      157.37      6.64 o 
   7   0   8       33.09       31.63      4.18 o 
 -11   1   8        0.00        3.22      3.76 o 
 -10   1   8       65.09       62.83      4.74 o 
  -9   1   8        3.86        3.76      2.66 o 
  -8   1   8       53.91       53.40      4.36 o 
  -7   1   8      122.34      131.14      5.70 o 
  -6   1   8       28.99       25.44      3.42 o 
  -5   1   8       11.29       10.22      6.18 o 
  -4   1   8       34.98       29.43      4.03 o 
  -3   1   8      230.09      218.37      6.46 o 
  -2   1   8       24.43       17.57      3.04 o 
  -1   1   8        0.09       -2.05      2.05 o 
   0   1   8      430.35      419.82      7.60 o 
   1   1   8      206.57      195.17      4.63 o 
   2   1   8      103.46       92.67      3.62 o 
   3   1   8      633.38      607.64      9.77 o 
   4   1   8       49.95       44.10      3.72 o 
   5   1   8      141.44      121.87      4.23 o 
   6   1   8       77.46       82.59      3.89 o 
   7   1   8       16.34       13.81      2.48 o 
 -11   2   8        1.78       -0.27      3.04 o 
 -10   2   8       16.98       11.80      4.30 o 
  -9   2   8        0.05        5.64      4.57 o 
  -8   2   8      356.20      385.19     11.82 o 
  -7   2   8       84.89       81.64      7.79 o 
  -6   2   8        6.72        2.33      5.37 o 
  -5   2   8       79.92       79.92      5.91 o 
  -4   2   8      122.01      122.24      5.37 o 
  -3   2   8        0.35        1.07      2.28 o 
  -2   2   8       34.96       22.13      3.22 o 
  -1   2   8       44.69       43.83      3.20 o 
   0   2   8      133.00      135.73      3.89 o 
   1   2   8        7.11        6.56      2.00 o 
   2   2   8        0.94        1.89      1.94 o 
   3   2   8      146.64      141.77      4.16 o 
   4   2   8      145.36      132.89      5.28 o 
   5   2   8       12.74       12.44      2.34 o 
   6   2   8       19.18       18.45      2.99 o 
   7   2   8        9.36        3.56      2.57 o 
 -11   3   8       46.92       45.25      4.56 o 
 -10   3   8       47.14       48.58      5.91 o 
  -9   3   8      338.15      346.06      8.92 o 
  -8   3   8       27.81       24.59      3.60 o 
  -7   3   8       34.41       36.90      4.57 o 
  -6   3   8       79.50       84.38      4.56 o 
  -5   3   8       28.96       31.84      4.30 o 
  -4   3   8        2.39        3.76      2.45 o 
  -3   3   8        5.69        9.41      2.66 o 
  -2   3   8       38.44       46.46      4.03 o 
  -1   3   8       16.60       11.24      2.54 o 
   0   3   8       73.34       69.67      3.15 o 
   1   3   8        5.03        5.18      1.80 o 
   2   3   8        2.48        1.72      1.73 o 
   3   3   8       22.15       21.50      2.27 o 
   4   3   8       28.90       33.35      2.67 o 
   5   3   8        3.90        1.95      2.07 o 
   6   3   8        0.10        2.32      2.36 o 
   7   3   8        4.15        3.68      2.57 o 
 -11   4   8       19.43       20.90      3.60 o 
 -10   4   8      161.95      181.55      7.02 o 
  -9   4   8        0.22        0.81      2.96 o 
  -8   4   8      342.79      339.09     13.97 o 
  -7   4   8        1.51        0.45      2.45 o 
  -6   4   8       56.94       61.28      5.37 o 
  -5   4   8      322.01      321.66      8.16 o 
  -4   4   8       76.79       71.09      4.36 o 
  -3   4   8        1.58       -1.88      2.42 o 
  -2   4   8      411.01      401.23      8.74 o 
  -1   4   8        2.72       -1.77      2.12 o 
   0   4   8        6.80        5.63      2.05 o 
   1   4   8       10.40       12.10      1.94 o 
   2   4   8        2.64        3.49      1.88 o 
   3   4   8        0.09        1.20      1.80 o 
   4   4   8       20.75       26.33      2.89 o 
   5   4   8       54.79       54.17      3.70 o 
   6   4   8       29.35       33.25      6.32 o 
 -10   5   8       46.51       41.55      5.37 o 
  -9   5   8       65.81       71.39      4.94 o 
  -8   5   8       20.30       18.51      3.21 o 
  -7   5   8       85.11       72.72      4.74 o 
  -6   5   8        6.62        1.12      2.45 o 
  -5   5   8       12.94       11.73      3.04 o 
  -4   5   8       73.27       79.44      5.37 o 
  -3   5   8       81.04       80.68      4.56 o 
  -2   5   8       17.22       29.59      3.42 o 
  -1   5   8        6.72        3.40      2.17 o 
   0   5   8       27.55       26.42      2.79 o 
   1   5   8       17.39       17.48      2.48 o 
   2   5   8        0.46        1.26      1.98 o 
   3   5   8       14.49       14.57      2.57 o 
   4   5   8       88.75       85.34      4.10 o 
   5   5   8       16.76       15.99      2.76 o 
   6   5   8       53.22       58.17      3.90 o 
 -10   6   8        0.44       -3.76      3.76 o 
  -9   6   8        0.14        3.76      2.66 o 
  -8   6   8       27.63       36.85      4.57 o 
  -7   6   8       22.13       25.30      3.76 o 
  -6   6   8        2.20        5.70      3.22 o 
  -5   6   8       14.50       14.79      3.49 o 
  -4   6   8        0.50        3.22      2.66 o 
  -3   6   8        5.00        2.69      2.69 o 
  -2   6   8      234.29      214.51      6.64 o 
  -1   6   8       88.06       79.24      4.49 o 
   0   6   8       23.02       17.33      2.57 o 
   1   6   8        0.29       -1.88      1.96 o 
   2   6   8       12.41       12.02      3.75 o 
   3   6   8       18.64       19.85      2.68 o 
   4   6   8       95.72       92.64      4.86 o 
   5   6   8       12.09        9.82      2.68 o 
   6   6   8       34.43       30.72      3.30 o 
  -9   7   8        0.07       -2.15      3.22 o 
  -8   7   8       27.84       30.64      4.84 o 
  -7   7   8       42.66       41.78      6.45 o 
  -6   7   8      128.55      130.35      5.32 o 
  -5   7   8       32.44       27.93      3.76 o 
  -4   7   8        1.12        2.42      5.11 o 
  -3   7   8       31.23       37.40     10.21 o 
  -2   7   8      161.93      163.49      5.88 o 
  -1   7   8       18.17       18.08      2.57 o 
   0   7   8       20.00       20.26      2.57 o 
   1   7   8        2.66        0.65      2.05 o 
   2   7   8        6.08        3.14      1.95 o 
   3   7   8        3.45        5.05      2.26 o 
   4   7   8       28.49       27.50      3.10 o 
   5   7   8        0.89        0.18      5.37 o 
  -9   8   8        9.01        7.52      4.30 o 
  -8   8   8        2.98        4.84      3.76 o 
  -7   8   8       53.23       55.36      5.91 o 
  -6   8   8       46.56       43.00      5.37 o 
  -5   8   8       16.90       16.66      4.30 o 
  -4   8   8      108.54       92.44      6.45 o 
  -3   8   8       49.20       50.98      4.84 o 
  -2   8   8        0.53        0.25      3.76 o 
  -1   8   8       77.99       79.94      3.83 o 
   0   8   8        0.01       -0.99      1.95 o 
   1   8   8       53.27       49.61      5.91 o 
   2   8   8      107.54      101.05      4.94 o 
   3   8   8        0.27       -0.27      2.66 o 
   4   8   8       88.62       76.09      4.94 o 
  -8   9   8        8.52        3.22      3.76 o 
  -7   9   8      183.70      163.93      8.60 o 
  -6   9   8       84.63       87.61      6.99 o 
  -5   9   8      365.61      380.52     12.36 o 
  -4   9   8        0.72       -3.22      3.22 o 
  -3   9   8        0.04       -3.22      3.22 o 
  -2   9   8       40.48       30.10      4.84 o 
  -1   9   8       11.84        5.11      2.66 o 
   0   9   8       75.25       73.18      5.11 o 
   1   9   8       49.99       55.61      4.18 o 
   2   9   8        0.61        0.69      2.69 o 
   3   9   8       14.19       21.18      3.42 o 
   4   9   8        1.28       -1.93      2.83 o 
  -7  10   8        5.90        9.07      2.83 o 
  -6  10   8       10.35        8.33      2.66 o 
  -5  10   8       22.62       21.50      4.30 o 
  -4  10   8       51.00       60.73      5.91 o 
  -3  10   8       48.54       40.31      5.37 o 
  -2  10   8        3.47        3.76      3.22 o 
  -1  10   8        9.16       11.02      3.04 o 
   0  10   8        0.14        2.42      2.96 o 
   1  10   8       27.26       28.09      5.11 o 
   2  10   8        3.70        7.67      2.83 o 
   3  10   8       11.98       10.88      3.22 o 
  -5  11   8       12.93        9.14      3.76 o 
  -4  11   8        8.22        7.52      3.76 o 
  -3  11   8        4.24       -0.54      3.22 o 
  -2  11   8       67.12       70.94      6.45 o 
  -1  11   8      104.50      101.71      5.12 o 
   0  11   8        7.53        4.91      2.83 o 
   1  11   8       12.68        6.45      5.91 o 
  -9   1   9        8.85        2.51      2.83 o 
  -8   1   9       23.26       23.54      3.60 o 
  -7   1   9       43.91       45.10      5.64 o 
  -6   1   9        0.54       -2.66      2.66 o 
  -5   1   9        3.35        0.57      2.83 o 
  -4   1   9        0.29       -0.27      2.66 o 
  -3   1   9       64.85       69.50      4.74 o 
  -2   1   9       10.48        7.06      2.96 o 
  -1   1   9        0.16       -0.47      2.96 o 
   0   1   9        0.35        1.81      2.09 o 
   1   1   9        0.23        0.81      2.00 o 
   2   1   9        9.19        4.93      2.07 o 
   3   1   9        0.09       -1.39      2.03 o 
   4   1   9        2.28        2.58      2.07 o 
  -8   2   9        5.84        4.30      3.04 o 
  -7   2   9       95.53       99.00      5.32 o 
  -6   2   9       26.07       21.83      3.80 o 
  -5   2   9       38.55       40.58      4.18 o 
  -4   2   9       48.49       51.16      5.37 o 
  -3   2   9       20.44       16.94      3.42 o 
  -2   2   9       79.32       76.63      4.94 o 
  -1   2   9        0.70        1.33      2.83 o 
   0   2   9        2.38        0.28      2.26 o 
   1   2   9       10.48        1.56      2.00 o 
   2   2   9        6.59       11.73      2.27 o 
   3   2   9        0.64        2.92      2.00 o 
   4   2   9        5.60        8.41      2.68 o 
  -8   3   9       50.26       49.11      4.74 o 
  -7   3   9      136.36      151.63     10.21 o 
  -6   3   9        1.06       -1.90      2.83 o 
  -5   3   9        0.10       -2.83      2.83 o 
  -4   3   9       45.49       43.92      6.99 o 
  -3   3   9        7.05        8.71      2.83 o 
  -2   3   9        8.92        5.30      2.83 o 
  -1   3   9        2.68        3.01      2.26 o 
   0   3   9       48.12       47.80      3.51 o 
   1   3   9        0.07       -2.17      2.17 o 
   2   3   9        0.19        0.65      2.26 o 
   3   3   9        9.84        8.55      2.53 o 
  -8   4   9        4.00        7.08      3.21 o 
  -7   4   9      192.33      206.52      7.40 o 
  -6   4   9        3.22       -2.15      3.76 o 
  -5   4   9        4.76       -3.22      3.22 o 
  -4   4   9        9.44        7.56      2.83 o 
  -3   4   9       31.06       22.30      5.37 o 
  -2   4   9       25.60       28.69      4.30 o 
  -1   4   9       14.55       15.12      2.79 o 
   0   4   9        1.26        0.59      2.17 o 
   1   4   9        0.10       -1.61      2.26 o 
   2   4   9        6.83        8.60      2.57 o 
   3   4   9        5.40        1.29      2.36 o 
  -7   5   9       18.60       20.33      3.42 o 
  -6   5   9       30.51       30.38      4.30 o 
  -5   5   9        9.34        7.79      3.04 o 
  -4   5   9       20.51       23.05      3.60 o 
  -3   5   9        0.91       -0.54      3.76 o 
  -2   5   9       31.13       30.10      3.60 o 
  -1   5   9        6.87       11.10      2.57 o 
   0   5   9        2.33        1.97      2.17 o 
   1   5   9        3.38        3.52      2.36 o 
   2   5   9        0.14       -2.26      2.26 o 
  -7   6   9        2.65        4.84      3.76 o 
  -6   6   9       12.61       13.96      4.57 o 
  -5   6   9       38.87       36.98      5.91 o 
  -4   6   9        0.04        0.43      2.83 o 
  -3   6   9        1.57        3.98      2.83 o 
  -2   6   9       12.76       11.73      3.04 o 
  -1   6   9       56.38       60.57      6.42 o 
   0   6   9       24.24       28.61      3.45 o 
   1   6   9       37.55       36.53      4.82 o 
   2   6   9       42.00       44.22      3.61 o 
  -6   7   9       80.56       73.63      6.99 o 
  -5   7   9       18.45       14.51      4.84 o 
  -4   7   9       33.06       34.40      5.37 o 
  -3   7   9        1.71       -1.61      3.76 o 
  -2   7   9       43.86       47.30      5.91 o 
  -1   7   9        2.53        2.72      3.49 o 
   0   7   9       29.81       34.89      3.98 o 
   1   7   9        7.89        4.84      3.04 o 
  -4   8   9       10.93        6.99      4.30 o 
  -3   8   9       12.94       14.51      4.30 o 
  -2   8   9       46.00       48.37      5.91 o 
  -1   8   9        2.05        1.61      3.76 o 
                                                 
